# Supplementary material for: Evaluation of variant calling for cpn60 barcode sequence-based microbiome profiling
Source: PLoS One. 2020 Jul 9;15(7):e0235682. doi: 10.1371/journal.pone.0235682 (PMC7347135; doi:10.1371/journal.pone.0235682)
Supplement: S1 File — (TXT) [file pone.0235682.s003.txt]

>A05 Lactobacillus iners BP103_C08_2464CNF to.0.1
GCAACTGTTTTAGCACAAGCAATTGTTCGTGAAGGTATGAAGAATGTTACTGCTGGAGCT
AACCCAGTTGGTATTCGTCGTGGTATTGAAATAGCTACTAAGGCTGCAGTAGCAGAATTG
CATAAAATTAGTCATGAAGTAAGTTCTAAAGCTGAAATAGCACAAGTAGCTTCTGTTTCT
TCAGCATCAACCGAAGTCGGTGAATTGATTGCTGATGCAATGGAACGAGTAGGACACGAT
GGTGTAATTACAATTGAAGAATCTAAGGGTATCGATACCGAATTATCAGTTGTAGAAGGT
ATGCAATTTGACCGTGGTTACTTATCTCAATACATGGTTACTGACAATGACAAGATGGAA
GCCGATTTAGAAAATCCATATATCTTAATTACTGATAAGAAGATTTCCAATATTCAAGAT
ATTTTGCCATTATTACAAGAAATTGTACAGCAAGGTAAGTCTTTATTAATCATTGCTGAT
GATGTTGATGGTGAAGCTTTACCAACTCTTGTTTTGAACAAGATTCGTGGCACATTCAAT
GTTGTAGCTGTT
>GV Gardnerella vaginalis BP103_C10_2466CNF to.0.1
GCTACCGTGTTGGCTCAATCTCTGGTGCACGAAGGCTTAAAGAATGTTGTTGCTGGTAGC
AACCCGATCGCTCTTCGTCGCGGAATTGAAAAGGCTTCAGAAGCAATTGTTAAGGAACTT
CTCGCATCTGCTAAGGATGTTGAAACAAAGGATCAGATTGCAGCTACTGCAACTATTTCT
GCAGCAGATCCTGAAGTTGGCGAAAAGATTGCTGAAGCTTTGGATAAGGTTGGTCAGGAC
GGTGTTGTTACCGTTGAAGACAACAACAAGTTTGGTCTTGATTTGGACTTCACTGAAGGT
ATGCGTTTTGATAAGGGTTATATTTCCCCTTACTTCGTCACTAATGCAGAAGATCAGACT
GCTGTTCTTGAAGACCCATACATTTTGCTCACTTCTGGCAAGGTTTCTAGCCAGCAGGAC
ATTGTTCATGTTGCTGAACTTGTTATGAAGTCTGGTAAGCCATTGCTCATTATTGCTGAA
GATGTTGATGGCGAAGCATTACCAACTCTTGTTCTTAACAAGATTCGCGGTACTTTCAAT
ACTGTTGCAGTA
>L5 Lactobacillus vaginalis BP103_B11_2455CNF to.0.1
GCTACTGTATTGACTCAAGCAATCGTTAATGCCGGAATGAAGAATGTTACTGCTGGTGCT
AACCCAGTTGGTGTTCGTCGTGGAATTGACAAGGCTACTCGGGCAGCCGTTGAAGCTTTG
AAGAAGATGTCACACGATGTTAAGACTAAGGACGACATTGCCCAAATTGCTTCCATTTCT
GCTGACAACAAGGAAGTTGGTAAGTTGATTGCCGATGCCATGGAAAAGGTTGGTAATGAT
GGTGTTATCACCCTTGAAGACTCCCGTGGTGTTGATACAAGTGTTGACGTTGTTGAAGGG
ATGAGCTTCGACCGTGGTTACATGTCACAATACATGGTAACTGACAATGATAAGATGGAA
GCTGATTTGGACAACCCATACATCCTGATCACCGATAAGAAGATCAGCAACATCCAAGAC
ATTTTGCCACTTCTTCAATCAGTTGTTCAAGAAGGCCGTGCTCTCCTGATTATTGCCGAT
GACATTACTGGTGAAGCTCTTCCAACCCTTGTCTTGAACAAGATTCGTGGGACCTTTAAT
GTTGTTGCTGTT
>L6 Lactobacillus sp. L6 BP103_C09_2465CNF to.0.1
GCTACTGTTTTGACCCAAGCAATTGTTAATGCCGGAATGAAGAACGTTACTTCTGGTGCT
AACCCAGTTGGTATTCGTCGGGGAATTGACAAGGCTACTGAAGCTGCTGTTGAAGCATTA
AAGAAGATGTCCCATGACGTTAAGACCAAGGATGACATTGCACAAATCGCTTCAATTTCA
GCTGCTAACCCAGAAGTTGGTAAGTTGATTGCCGATGCAATGGAAAAGGTTGGTAACGAT
GGTGTTATCACTATTGAAGATTCCCGTGGTGTTGAAACCAGCGTTGACGTTGTTGAAGGG
ATGAGCTTTGATCGCGGTTACATGTCACAATACATGGTTACCGACAATGATAAGATGGAA
GCTGACTTGGATAACCCATACATTTTGATTACTGACAAGAAGATTAGCAACATTCAAGAC
ATTTTGCCACTTCTTCAATCAGTTGTTCAAGAAGGCCGTTCACTCTTAATTATCGCTGAT
GACATTACTGGTGAAGCACTGCCAACCCTTGTTTTGAACAAGATTCGGGGAACCTTTAAC
GTTGTTGCTGTT
>L9 Lactobacillus salivarius BP103_D05_2473CNF to.0.1
GCTACTGTTTTAACACAAGCTATTGTAAATGAAGGTATGAAGAATGTAACTGCTGGTGCA
AACCCAGTTGGAATTCGTCGTGGTATTGAATTAGCAACTAAGGCTGCAGTTGATGCATTA
CATGAAATGTCCCATACAGTAGAATCCAAGAGTGATATTGCACAAGTTGCTTCTATTTCA
TCTGCTAACGAAGAAGTTGGTAAATTAATTGCCGATGCTATGGAAAAAGTTGGTAATGAT
GGTGTTATTACAATTGAAGAATCTAAAGGTATCGATACTTCTTTAGATGTTGTTGAAGGT
ATGCAATTTGATAGAGGATATCTATCACAATATATGGTAACTGATAATGATAAGATGGAA
GCTGATTTAGATAATCCATACATTTTATTAACAGATAAGAAGATTTCAAACATTCAAGAA
GTATTACCATTATTGCAATCAATTGTACAACAAGGTCGTCCATTATTGATTATTGCTGAT
GATGTAGACGGTGAAGCATTACCTACACTTGTTTTGAACAAGATTCGTGGAACATTTAAC
GTTGTTGCAGTT
>Lcp Lactobacillus crispatus BP103_C06_2462CNF to.0.1
GCAACTGTTTTGACTCAAGCAATTACTAATGAAGGTATGAAGAACGTAACTGCTGGTGCT
AACCCAGTTGGCATTCGTCGTGGTATTGAAAAAGCTACTGAAGCTGCTGTTAATGAATTG
CACAAGATTAGCCACAAGGTTGAATCAAGAGACCAAATTGCTAACGTAGCTGCAGTTTCA
TCATCTTCAAAGGAAGTTGGTAACTTAATCGCTGACGCTATGGAAAAGGTTGGTCACGAT
GGCGTTATCACTATTGAAGATTCACGTGGTATCAATACTGAACTTTCAGTAGTTGAAGGT
ATGCAATTTGATCGTGGTTACTTATCACAATACATGGTAACTGACAACGATAAGATGGAA
GCAGATCTTGATAATCCTTACATTTTGATCACTGACAAGAAGATCTCAAACATTCAAGAT
ATCTTGCCACTTCTTCAAGAAATTGTTCAACAAGGTAAGTCATTATTGATCATTGCTGAT
GACGTTACTGGTGAAGCTCTTCCAACACTTGTATTGAACAAGATTCGTGGTACCTTCAAC
GTTGTAGCTGTT
>Lgs Lactobacillus gasseri BP103_C07_2463CNF to.0.1
GCTACTGTTTTAACTCAAGCAATTGTTCGTGAAGGTATGAAGAACGTTACTGCTGGTGCA
AACCCTGTTGGTATTCGTCGCGGTATTGAAACTGCAACTAAAGCAGCTGTTGACGAATTA
CACAAGATCAGCCACAAGGTAAGCACTAAGGATGAAATTGCTCAAGTTGCTTCTGTTTCA
TCAGCTTCAACTGAAGTTGGTAACTTAATCGCTGACGCAATGGAAAAAGTTGGTCACGAT
GGTGTTATCACAATTGAGGAATCAAAGGGTATTGATACTGAACTTTCAGTAGTTGAAGGT
ATGCAATTCGATCGTGGTTACTTATCACAATACATGGTAACTGATAACGATAAGATGGAA
GCCGACTTAGACAACCCTTACATTTTGATTACTGACAAGAAGATTTCTAACATTCAAGAC
ATCTTGCCATTACTTCAAGAAATTGTTCAACAAGGTAAGAGCTTATTAATCATTGCTGAT
GATGTTGATGGTGAAGCTCTTCCAACTCTTGTTTTGAACAAGATCCGTGGTACTTTCAAT
GTTGTTGCTGTT
>N1 Staphylococcus infantarius BP103_C11_2467CNF to.0.1
GCCACAGTATTGACACAAGCAATTGTTCGTGAAGGTCTTAAAAACGTGACTGCTGGAGCT
AACCCAATCGGTATCCGTCGTGGTATCGAAACAGCTGTTAAAGTGGCCGTTGACGAATTG
AAATCAATCGCTCGACCAGTTGCTAACAAAGAAGCTATTGCCCAAGTCGCAGCCGTTTCA
TCACGTTCTGAAAAAGTTGGTGAATACATTTCAGAAGCTATGGAAAAAGTTGGTAATGAT
GGTGTTATCACAATCGAAGAATCACGTGGTATGGAAACAGAACTTGATGTAGTAGAAGGT
ATGCAATTTGACCGTGGATACCTTTCACAATACATGGTTACTGACAACGAAAAAATGGTT
GCTGACCTTGAAAATCCATACATCTTGATTACAGATAAGAAAATCTCAAACATTCAAGAT
ATCTTACCACTTCTTGAAGAAGTGCTCAAAACAAGTCGTCCACTTCTTATTATTGCAGAC
GACGTTGATGGTGAAGCTCTTCCAACACTTGTCCTTAACAAAATCCGTGGTACTTTCAAC
GTTGTAGCTGTT
>N10 Bifidobacterium infantis BP103_C12_2468CNF to.0.1
GCGACCGTGCTTGCTCAGTCCCTGGTTCACGAGGGTCTGAAGAACGTGGTCGCCGGCTCC
AACCCGATCGCCCTGCGTCGCGGCATCGAGAAGGCCACCGAGGTCATCGTCAAGGAACTC
GTCGCTGCCGCCAAGGACGTCGAGACCAAGGACCAGATCGCTGCTACCGCCACCATCTCC
GCCGCCGACCCTGAGGTCGGCGAGAAGATCGCTGAGGCTCTGGACAAGGTCGGCCAGGAC
GGCGTTGTGACCGTTGAAGACAACAACCGCTTCGGCCTGGACCTCGACTTCACCGAGGGC
ATGCGTTTCGACAAGGGCTACATCGCCCCGTACTTCGTCACCAACGCTGACGACCAGACC
GCAGTGCTCGAAGATCCGTACATTCTGCTGACCTCCGGCAAGGTCTCCTCCCAGCAGGAC
ATCGTGCACGTGGCCGAGCTGGTCATGAAGACCGGCAAGCCGCTGCTGATCATCGCTGAG
GACGTCGATGGCGAAGCACTGCCGACCCTGATCCTGAACAACATCCGTGGCACCTTCAAG
TCCTGCGCCGTC
>N17 Lactobacillus plantarum BP103_D04_2472CNF to.0.1
GCAACGGTCTTAACACAATCAATCGTTAATGAAGGTATGAAGAACGTTACGGCCGGTGCT
AACCCTGTTGGCATTCGTCGTGGGATTGAAGAAGCTACTAAGACGGCGGTTGACTCATTA
CACGCTATGGCACACGAAGTTAAGACGCAAGAAGATATTGCGCAAATCGCTTCTGTATCT
TCAGCAAGTGAAGAAACTGGTAAATTGATTGCCGAAGCCATGGAAAAAGTTGGTCATGAC
GGTGTTATCACGATTGAAGAATCACGTGGTGTTGATACTAGCTTAGACGTTGTTGAAGGG
ATGCAATTCGACCGCGGCTACTTATCACAATACATGGTTACTGACAATGATAAGATGGAA
GCGGATCTTGACAATCCATATACCTTAATTACTGATAAGAAGATTTCAAACATTCAAGAT
ATCTTACCACTATTACAATCCATCGTTGAACAAGGCAAGCCATTGTTGATCATTGCTGAT
GACATTTCTGGTGAAGCTTTACCAACCTTGGTCTTGAACAAGATGCGTGGGACGTTTAAC
GTTGTCGCCGTT
>N19 Lactobacillus sp. N19 BP103_D01_2469CNF to.0.1
GCTACTGTTTTAACGCAAGCAATTGTAAATGCCGGAATGAAGAACGTTACATCAGGTGCA
AACCCGGTTGGTATTCGTCGTGGTATTGACAAGGCTACTGAGACTGCTGTTGAAGCATTA
AAGAAGATGTCTCATGATGTAAAGACTAAGGATGATATCGAACAAATCGCTTCTATTTCA
GCTGCTAATCCCGAAGTTGGTAAGTTAATTGCTGATGCAATGGAAAAGGTTGGTAATGAT
GGTGTTATTACCATTGAAGACTCTCGTGGGGTTGATACCAGCGTTGACGTTGTTGAAGGA
ATGAGCTTTGATCGTGGTTACATGTCACAATACATGGTAACTGATAACGACAAGATGGAA
GCAGACCTTGACAATCCATACATTTTGATCACTGATAAGAAGATCAGTAACATTCGAGAT
ATTTTGCCATTGCTTCAATCAGTTGTTCAAGAAGGCCGTGCTCTCTTGATTATTGCTGAT
GACATTACTGGTGAAGCATTGCCAACACTTGTTTTGAACAAGATCCGTGGTACCTTTAAT
GTTGTTTCTGTT
>N2 Lactobacillus johnsonii BP103_D03_2471CNF to.0.1
GCTACTGTTTTAACTCAAGCAATCGTTCGTGAAGGTATGAAGAACGTTACTGCTGGTGCA
AACCCTGTTGGTATTCGTCGCGGTATTGAAACTGCTACTAAGGCAGCTGTTGACGAATTA
CACAAGATTAGCCACAAGGTAAGTACTAAGGACGAAATTGCTCAAGTTGCTTCTGTTTCA
TCAGCTTCAACTGAAGTTGGTAACTTAATCGCTGACGCAATGGAAAAAGTTGGTCACGAT
GGTGTTATTACTATCGAAGAATCAAAGGGTATTGATACTGAACTTTCAGTAGTTGAAGGT
ATGCAATTTGATCGTGGTTACTTATCACAATACATGGTAACTGACAACGACAAGATGGAA
GCAGACTTAGACAACCCATACATTTTGATTACTGACAAGAAGATTTCTAACATTCAAGAT
ATCTTGCCATTATTACAAGAAATCGTTCAACAAGGTAAGAGCTTATTAATCATTGCTGAT
GATGTTGATGGTGAAGCTCTTCCAACTCTTGTTTTGAACAAGATCCGTGGTACTTTCAAC
GTTGTTGCTGTT
>N20 Lactobacillus sp. N20 BP103_D02_2470CNF to.0.1
GCTACTGTCCTTACTCAAGCCATTGTTAACGAAGGAATGAAGAACGTTACTGCTGGTGCT
AATCCAGTCGGTGTTCGGCGCGGAATTGAAAAGGCTACTAAGGCTGCTGTAGCTGCATTG
CACAAGATGAGCCATGATGTTAAGACCAAGGATGACATTGCGCAAATCGCTTCAATTTCA
GCTGCAAATCCTGAAGTTGGTAAGTTGATTGCTGACGCCATGGAAAAGGTTGGTCATGAT
GGTGTCATTACAATTGAAGATTCTCGTGGTGTTGAAACTAGTGTGGACGTGGTTGAAGGA
ATGAGCTTTGATCGTGGTTACATGTCTCAATACATGGTTACCGATAATGACAAGATGGAA
GCAGATCTTGATAATCCATACATCTTGATTACAGATAAGAAGATTAGCAACATTCAAGAC
ATTCTTCCATTATTACAATCAGTTGTTCAAGAAGGCCGTTCTCTCTTGATTATTGCTGAT
GATATTACTGGTGAAGCATTACCAACCCTTGTTTTGAACAAGATTCGGGGAACCTTTAAC
GTGTGTGCTGTT
>N27 Lactobacillus sp. N27 BP103_C02_2458CNF to.0.1
GCAACCGTTTTGACGCAAGCAATCGTTAACGCTGGGATGAAGAACGTTGCTGCCGGTGCT
AACCCAGTTGGTATTCGTCGCGGTATCGACAAGGCTACCAAGGCTGCCGTTGAAGAACTG
CACAAGATGAGTCATGAAGTGCAAAGCAAGGATGACATTGCACAAATTGCCTCCATTTCT
GCTGCTAACCCTGAAGTCGGTGAACTGATTGCCGATGCCATGGAAAAGGTTGGCCACGAT
GGCGTAATCACGATTGAAGACAGCCGTGGCGTTGACACGACGGTTGACGTGGTTGAAGGG
ATGAGCTTTGACCGTGGCTACATGTCTCAATACATGGTAACCGACACGGACAAGATGGAA
TCTGATCTGGACAATCCATACATTCTGATCACTGACAAGAAGATTGGCAACATTCAAGAC
ATTCTGCCATTGCTGCAGGCTGTTGTTCAAGAAGGCCGCTCGCTTTTGATCATTGCTGAT
GACATTACCGGTGAAGCTCTGCCAACCTTGGTATTGAACAAGATTCGCGGGACGTTCAAC
GTTTGCGCGGTT
>N33 Bifidobacterium bifidum BP103_C04_2460CNF to.0.1
GCCACCGTGCTGGCCCAGTCCCTCGTGCACGAAGGCCTGAAGAACGTTGTCGCCGGCTCC
AACCCGATCGCGCTGCGTCGCGGCATCGAGAAGGCCACCGACACCATCGTCAAGGAACTG
GTCGCCGCCGCCAAGGACGTGGAGACCAAGGACCAGATCGCCGCCACCGCCACGATCTCC
GCAGCCGACCCCGAGGTTGGCGAGAAGATCGCCGAGGCTCTGGACAAGGTCGGTCAGGAC
GGCGTTGTGACCGTCGAGGACAACAACCGCTTCGGCCTTGACCTTGAGTTCACCGAGGGC
ATGCGTTTCGACAAGGGCTACATCGCCCCGTACTTCGTGACCAACGCGGACGACTAGACC
GCGGTTCTTGAGGATCCGTACATCCTCCTGACCTCCGGCAAGGTTTCCAGCCAGCAGGAC
GTCGTCCACATCGCCGAGCTCGTCATGAAGTCCGGCAAGCCGCTGCTGATCATCGCCGAG
GACGTCGACGGCGAGGCGCTGCCGACCCTCATCCTGAACAAGATCCGCGGCACCTTCAAC
TCCTGCGCCGTC
>PA Peptostreptococcus anaerobius BP103_D06_2474CNF to.0.1
GCTACAGTACTTGCCCAGGCCATAATCAGAGAAGGACTAAAGAATGTTACAGCTGGATCA
AATCCAATCCTTCTTAGAAGGGGTATCCAGAAGGCTGTCGATGTTGCAGTTGGAGAACTA
AAGGAGAACTCTAAGGAGATAAACACAGAAGAGAAGATAGCCCAGGTTGGTGCTATATCA
GCTGGAGATGAAGAGGTTGGTAAGCTTATAGCCAAGGCCATGAATATAGTTGGTAAGGAC
GGGGTTATCACTATAGAAGAATCTAAGTCTATGGTTACAGAGTTAGATGCAGTAGAAGGT
ATGCAGTTTGATAGGGGATTTGTATCTGCCTACATGGTAAGCGATGTAGAAAAGATGGAG
GCAGTCCTAGACAACCCATACATACTTATAACTGATAAGAAGATAACAAATATCCAGGAA
ATCCTACCACTACTTGAAGAGTTGGTTCAGGCAGGTGGCAAGCTACTTATAATAGCAGAA
GACCTAGAGGGAGAAGCCCTATCAACATTGGTAGTAAACAAGCTAAGAGGAACATTCGAT
GTTGTTGCTGTC
>group_A6 Atopobium vaginae BP103_C03_2459CNF to.0.1
GCAACACTTCTTGCTCAAGTTATTGTAAACGAAGGCTTGCGCAACGTTGCTGCAGGTGCA
AACCCCATTGCCATTCGTCGCGGTATTGTAAAAGCTGTTAATGCTGCGGTAGAAGAAATG
AAGAGTGCTTCTAAGGCAGTTTCTACTAAAGAGCAAATTGCTTCCGTTGGAACAATTTCT
GCAGTAGACGCCGAAATTGGTAACAAAATTGCCGACGCTATGGAAGTTGTTGGTAAAGAC
GGCGTTATTACCGTAGAAGATTCTCAAACCTTTGGTATTGATATCGATACCGTTGAGGGT
ATGCAATTTGATAAGGGATACATTTCACCTTACTTTGCAACCAACAATGACACCATGACT
GCTGAGCTCAAGAATCCTTACATCTTGATGACCGATCAAAAGATCTCTAACATTCAAGAT
ATTCTTCCTGTTCTTGAGGGCATCCAAAAGAGCGGTTCACCTCTTCTTATCATTGCAGAA
GATGTAGACGGCGAAGCACTGGCAACACTCATTCTTAACAAGCTCCGTGGTACGCTTACC
GTATGCGCTGTT
>group_B1 Prevotella bivia BP103_C01_2457CNF to.0.1
GCTACTATCCTTACCCAGGCTATCGTTAACGAAGGTTTAAAGAACGTAGCAGCAGGTGCT
AACCCTATGGATTTGAAGCGCGGTATCGACAAAGCTGTTGACAAGGTAGTAGCGTATATT
AAGGACAACGCAGAGCTAGTTGGCGACAATTATGACAAAATTGAGCAGGTAGCAACCGTA
TCAGCTAACAACGATCCTGAGATAGGCAAGCTCCTTGCTGATGCTATGCGTAAGGTTTCT
AAGGACGGTGTTATAACTATCGAAGAAAGCAAGACACGCGAAACATCTATCGGTGTGGTA
GAGGGTATGCAGTTCGATCGTGGTTACCTTTCAGGCTATTTCGTTACCGACACAGAGAAG
ATGGAGTGCCAGATGGAAGATCCTTACATCTTATTGTATGATAAGAAAATTTCTTCGGTA
AAGGATTTCTTGCCTATTCTTCAGCCAGTAGCCGAGAGCGGTCGCCCATTGTTAGTGATT
GCAGAAGATGTCGATTCAGAGGCTTTAACAACATTGGTAGTCAACCGTCTACGTGCAGGT
TTGAAGATCTGTGCAGTG
>group_L4 Lactobacillus jensenii BP103_C05_2461CNF to.0.1
GCTACTGTTTTAACTCAAGCTATCGTTAACGAAGGTATGAAGAACGTAACTGCTGGTGCT
AACCCAGTTGGTATTCGTCGCGGTATTGAAAAGGCAACTAAGGCTGCTGTTGATGAATTA
CACAAGATTAGCCACAAGGTTTCTGGCCGTGATGAAATTGCCCAAGTAGCTAGCGTATCA
AGTGCTTCAGAAGAAGTAGGTAACTTGATTGCTGACGCTATGGAAAAGGTTGGTCACGAT
GGTGTTATCTCAATTGAAGAATCAAAGGGTGTTAACACTGAACTTTCAGTAGTTGAAGGG
ATGCAATTTGATCGTGGTTACCTTTCACAATACATGGTAACTGACAACGATAAGATGGAA
GCAGACCTTGATAACCCATACATCTTGATTACTGATAAGAAGATTTCTAACATTCAAGAT
ATCTTGCCATTACTTCAAGAAATCGTACAACAAGGTAAGTCATTACTTATCATTGCTGAT
GATGTTGAAGGTGAAGCATTACCAACTCTTGTTTTGAACAAGATTCGTGGTACTTTCAAC
GTTGTTGCAGTT
>group_S1 Streptococcus gallolyticus BP103_B12_2456CNF to.0.1
GCCACAGTATTGACACAAGCTATCGTTCGTGAAGGTCTTAAAAACGTTACTGCGGGTGCA
AACCCAATTGGTATCCGTCGTGGTATCGAATCAGCTGTCGCTGTTGCAGTTGACGAATTA
AAAGCCATTGCTCAACCAGTTGCTAATAAAGAAGCGATTGCTCAAGTCGCTGCGGTTTCA
TCACGTTCTGAAAAAGTTGGTGAATACATTTCAGAAGCTATGGAAAAAGTTGGCAACGAC
GGTGTTATCACTATCGAAGAATCACGTGGTATGGAAACAGAACTTGATGTTGTTGAAGGT
ATGCAATTTGACCGTGGTTACCTTTCACAATACATGGTCACTGACAATGAAAAAATGGTT
GCTGACCTCGAAAATCCATACATCTTGATTACAGATAAGAAAATCTCAAACATTCAAGAC
ATTTTGCCACTTCTTGAAGAAGTGCTTAAAACTAGTCGTCCACTTCTTATTATTGCTGAT
GATGTTGACGGTGAAGCTCTTCCAACACTTGTGCTTAACAAAATTCGTGGTACTTTCAAC
GTTGTAGCTGTT
