# Supplementary material for: Evaluation of variant calling for cpn60 barcode sequence-based microbiome profiling
Source: PLoS One. 2020 Jul 9;15(7):e0235682. doi: 10.1371/journal.pone.0235682 (PMC7347135; doi:10.1371/journal.pone.0235682)
Supplement: S2 File — (XLSX) [file pone.0235682.s004.xlsx]

## Sheet: LEGEND
OTU generation method
DN = de novo assembly
VC = variant calling
RM = reference mapping
Samples are describe as sample-no_method, e.g. 1_DN is sample 1 de novo assembly result

## Sheet: Counts
Nearest neighbour in cpnDB_nr	1_DN	1_RM	1_VC	10_DN	10_RM	10_VC	11_DN	11_RM	11_VC	12_DN	12_RM	12_VC	13_DN	13_RM	13_VC	14_DN	14_RM	14_VC	15_DN	15_RM	15_VC	16_DN	16_RM	16_VC	17_DN	17_RM	17_VC	18_DN	18_RM	18_VC	19_DN	19_RM	19_VC	2_DN	2_RM	2_VC	20_DN	20_RM	20_VC	21_DN	21_RM	21_VC	22_DN	22_RM	22_VC	23_DN	23_RM	23_VC	24_DN
b7450 AY562570 Lactobacillus crispatus CECT4840	38792	38792	38821	41437	41448	41166	10	10	10	21216	21221	21247	12	12	12	9	9	9	38303	38294	37891	51334	51334	51352	31525	31520	31588	43727	43727	43804	32	32	32	54322	54320	54355	10	10	11	50131	50132	50127	13	13	13	48002	48002	48041	23124
b32838 NZ_QJVB01000003 Gardnerella swidsinskii GS 9838-1 LMG 30812	277	8	9	0	0	0	0	0	0	1	1	0	235	1	0	2263	2178	2248	0	0	0	1	0	0	0	0	0	0	0	0	14077	1	0	0	0	0	38539	37139	38616	0	0	0	16704	15988	16683	3	3	3	0
b1432 AY608421 Lactobacillus jensenii ATCC 25258	1	1	0	2950	2933	2652	912	912	894	0	0	0	34804	34804	34896	1139	1140	1138	5658	5667	5111	0	0	0	5377	5382	5281	0	0	0	11893	11892	11834	0	0	0	1	1	0	587	586	557	0	0	0	153	153	144	1533
b15282 NZ_ACLN01000008 Lactobacillus iners DSM 13335	0	0	0	1	1	0	46	46	45	0	0	0	1609	1609	1545	5	5	5	1	1	0	0	0	0	2134	2134	2105	0	0	0	2472	2472	2451	232	232	224	2	2	2	1	1	0	1	1	0	0	0	0	4
b10199 EF571590 Lactobacillus gasseri ATCC 33323	177	180	166	1740	1748	1634	1	1	0	4988	4907	0	2	2	0	1	1	0	21	23	24	1	1	0	1520	1520	1497	41	44	45	2	2	2	456	469	449	4111	4216	4212	0	0	0	2	2	2	1	1	0	824
b16543 ADGP01000033 Megasphaera sp. genomosp. type_1 str. 28L	0	0	0	0	0	0	0	0	0	1	1	0	0	0	0	7118	7136	7137	0	0	0	0	0	0	0	0	0	0	0	0	0	0	0	0	0	0	0	0	0	0	0	0	0	0	0	0	0	0	0
b21783 NZ_ADEU01000016 Gardnerella sp. 00703C2mash (Genome sp. 3)	0	0	0	0	0	0	0	0	0	0	0	0	0	0	0	621	307	0	0	0	0	0	0	0	0	0	0	1	0	0	20	19	19	13	6	0	2	2	0	0	0	0	0	0	0	0	0	0	0
b32843 QJUV01000001 Gardnerella piotii UGent 18.01 LMG 30818	0	0	0	0	0	0	0	0	0	0	0	0	0	0	0	0	314	609	0	0	0	0	0	0	0	0	0	0	1	0	0	0	0	0	7	13	0	0	2	0	0	0	0	0	0	0	0	0	0
b28163 NZ_ATVB01000003 Alloscardovia omnicolens DSM 21503	3	3	3	1	1	0	53	53	53	0	0	0	0	0	0	0	0	0	23	23	23	0	0	0	0	0	0	28	28	28	0	0	0	0	0	0	0	0	0	0	0	0	0	0	0	0	0	0	0
b6841 AY691280 Prevotella denticola ATCC 35308	0	0	0	1	1	0	29266	29267	29305	0	0	0	0	0	0	2	2	0	1	1	0	0	0	0	0	0	0	0	0	0	0	0	0	0	0	0	0	0	0	0	0	0	0	0	0	0	0	0	0
b21018 NZ_AGWP01000004 Actinomyces neuii subsp. anitratus BVS029A5	205	205	204	18	18	18	0	0	0	0	0	0	11	11	11	0	0	0	876	876	875	630	630	630	0	0	0	3238	3238	3224	2686	2667	2676	1075	1075	1070	296	296	293	35	35	35	3929	3528	3900	0	0	0	3284
b19375 HE573896 Lactobacillus taiwanensis CIP 110030	3	0	0	1	0	0	0	0	0	0	75	4931	0	0	0	0	0	0	1	0	0	0	0	0	0	0	0	2	0	0	0	0	0	11	0	0	105	0	0	0	0	0	0	0	0	0	0	0	0
b278 AF240566 Bifidobacterium breve JCM1192	0	0	0	0	0	0	0	0	0	1	1	0	1	1	0	0	0	0	0	0	0	0	0	0	0	0	0	0	0	0	0	0	0	0	0	0	0	0	0	0	0	0	0	0	0	0	0	0	0
b17634 AB547589 Porphyromonas uenonis JCM 13868	0	0	0	1	1	0	3	3	3	0	0	0	1	1	0	8332	8314	7857	0	0	0	0	0	0	0	0	0	2	0	0	4116	3965	3965	0	0	0	0	0	0	0	0	0	12	12	12	71	71	71	0
b32837 NZ_CP029984 Gardnerella leopoldii UGent 06.41 LMG 30814	0	268	268	0	0	0	0	0	0	0	0	0	0	234	228	0	1	0	0	0	0	0	1	0	0	0	0	0	0	0	0	14078	14135	0	0	0	0	0	0	0	0	0	0	6	0	0	0	0	0
b17590 AB547633 Prevotella timonensis JCM 15640	12	12	12	0	0	0	7	7	7	1	1	0	17	17	17	555	555	554	0	0	0	0	0	0	0	0	0	110	110	110	1117	1117	1112	20	20	20	4990	4990	4965	1	1	0	10112	10111	10078	2	2	2	81
b284 AF240572 Bifidobacterium dentium JCM1195	0	0	0	0	0	0	141	141	141	0	0	0	0	0	0	0	0	0	0	0	0	0	0	0	0	0	0	0	0	0	0	0	0	0	0	0	0	0	0	0	0	0	0	0	0	0	0	0	0
b14482 NZ_ACVP01000037 Corynebacterium tuberculostearicum SK141	50	50	50	87	86	87	2	2	2	0	0	0	191	191	191	0	0	0	680	680	681	0	0	0	0	0	0	4	4	4	211	211	211	35	34	34	0	0	0	41	41	41	6	6	6	4	4	0	2209
b26399 NZ_AHIT01000029 Lactobacillus mucosae LM1	0	0	0	0	0	0	0	0	0	11384	11384	11036	1	1	0	1	1	0	0	0	0	0	0	0	0	0	0	0	0	0	0	0	0	0	0	0	0	0	0	0	0	0	0	0	0	0	0	0	0
b28221 NZ_AUIB01000001 Propionimicrobium lymphophilum DSM 4903	17	17	17	16	16	16	0	0	0	0	0	0	118	118	117	1125	1125	1111	13	13	13	0	0	0	0	0	0	50	50	50	854	854	854	0	0	0	245	245	245	0	0	0	0	0	0	7	7	7	1589
b291 AF240579 Gardnerella vaginalis ATCC 14018	2	2	2	0	0	0	0	0	0	0	0	0	64	64	63	171	171	171	0	0	0	0	0	0	0	0	0	0	0	0	90	88	88	0	0	0	0	0	0	0	0	0	3412	3396	3315	0	0	0	0
b6840 AY691279 Prevotella corporis ATCC 33547	728	728	729	0	0	0	0	0	0	0	0	0	0	0	0	0	0	0	50	50	50	0	0	0	0	0	0	0	0	0	0	0	0	2	2	2	0	0	0	0	0	0	0	0	0	0	0	0	0
b12598 FJ360434 Atopobium vaginae DSM15829	0	0	0	1	1	0	0	0	0	0	0	0	0	0	0	11	11	11	0	0	0	0	0	0	0	0	0	0	0	0	1	1	0	0	0	0	0	0	0	0	0	0	4763	4763	4752	0	0	0	0
b17655 AB547552 Bacteroides coagulans JCM 12528	2	2	2	16	16	16	3	3	3	0	0	0	0	0	0	643	643	638	0	0	0	0	0	0	0	0	0	0	0	0	114	114	114	16	16	16	2	2	0	0	0	0	5	5	5	0	0	0	988
b28223 AZIS01000004 Propionimicrobium sp. BV2F7	13	13	13	1	1	0	0	0	0	0	0	0	10	10	10	98	98	97	0	0	0	0	0	0	0	0	0	51	51	51	463	463	378	0	0	0	26	26	26	0	0	0	0	0	0	0	0	0	824
b28180 NZ_KQ959565 Clostridiales sp. KA00274	0	0	0	0	0	0	0	0	0	0	0	0	0	0	0	4320	33	4203	0	0	0	0	0	0	0	0	0	0	0	0	439	6	439	0	0	0	11	0	11	0	0	0	0	0	0	0	0	0	0
b27254 NZ_AKCI01000001 Scardovia wiggsiae F0424	0	0	0	0	0	0	3023	3023	2999	0	0	0	0	0	0	0	0	0	0	0	0	1	1	0	0	0	0	0	0	0	0	0	0	0	0	0	0	0	0	0	0	0	0	0	0	0	0	0	0
b31559 NZ_PNGC01000001 Varibaculum cambriense UMB0744	11	11	11	0	0	0	0	0	0	3	2	0	20	20	20	7	1	7	4	4	4	2	2	0	0	0	0	28	28	28	23	22	22	0	0	0	3	1	2	0	0	0	1	1	0	0	0	0	175
b17807 NZ_AEEE01000014 Mobiluncus curtsii subsp. curtsii ATCC 35241	3	0	3	3	1	3	0	0	0	2	0	2	0	0	0	728	124	726	0	0	0	0	0	0	0	0	0	547	169	545	429	340	429	0	0	0	0	0	0	0	0	0	0	0	0	2	1	0	0
b26697 ATBY01000014 Corynebacterium pyruviciproducens ATCC BAA-1742	26	26	26	10	10	10	0	0	0	9	9	9	1	1	0	0	0	0	50	50	50	40	40	40	0	0	0	62	62	62	48	48	48	367	367	367	15	15	15	0	0	0	0	0	0	0	1	0	510
b18392 ADCN01000005 Bifidobacterium sp. 12_1_47BFAA	0	0	0	0	0	0	0	0	0	0	0	0	0	0	0	0	0	0	1	1	0	0	0	0	0	0	0	42	42	42	2	2	2	0	0	0	0	0	0	0	0	0	94	94	94	0	0	0	0
b32839 MNLH01000001 Gardnerella sp. KA00225 (Genome sp. 13)	0	1	0	0	0	0	0	0	0	0	0	0	0	0	0	0	84	0	0	0	0	0	0	0	0	0	0	0	0	0	0	0	0	0	0	0	0	1400	0	0	0	0	0	719	0	0	0	0	0
b18814 AFBB01000007 Dialister micraerophilus DSM 19965	1	1	0	0	0	0	102	102	95	0	0	0	0	0	0	315	154	10	2	2	0	3	3	3	0	0	0	20	20	20	179	167	146	9	9	9	3	3	3	0	0	0	1246	1246	1235	0	0	0	33
b20207 AGCJ01000042 Anaeroglobus geminatus F0357	0	1	0	0	0	0	0	0	0	0	0	0	0	0	0	0	1	0	1	0	0	1	1	0	0	0	0	711	711	711	0	0	0	0	0	0	0	3	3	0	0	0	0	0	0	0	0	0	0
b6839 AY691278 Prevotella buccalis ATCC 35310	4	4	4	3	3	3	0	0	0	0	0	0	6	6	6	809	809	802	1	1	0	1	1	0	0	0	0	0	0	0	212	212	212	4	4	4	1	1	0	0	0	0	154	154	154	5	5	5	0
b32562 QENY01000001 Prevotella colorans DSM 100333	0	0	0	0	0	0	0	0	0	1	1	0	10	10	10	266	266	267	0	0	0	0	0	0	0	0	0	207	207	206	69	69	69	0	0	0	0	0	0	0	0	0	0	0	0	10	10	10	0
b29151 NZ_LT632547 Actinomyces urinae Marseille-P2225	0	0	0	15	15	15	0	0	0	0	0	0	0	0	0	0	0	0	0	0	0	0	0	0	0	0	0	0	0	0	0	0	0	0	0	0	0	0	0	0	0	0	0	0	0	0	0	0	1557
b28651 NZ_FTMH01000006 Corynebacterium afermentans DSM 44280	0	0	0	22	21	22	0	0	0	0	0	0	0	1	0	0	0	0	0	0	0	0	0	0	0	0	0	0	0	0	0	0	0	0	0	0	0	0	0	0	0	0	0	0	0	1	0	0	64
b30897 NZ_FNRU01000002 Corynebacterium coyleae DSM 44184	0	0	0	12	10	12	0	0	0	0	0	0	2	0	2	0	0	0	2	2	0	0	0	0	0	0	0	0	0	0	0	0	0	0	0	0	0	0	0	0	0	0	0	0	0	3	3	4	2159
b29135 NZ_LT707417 Peptoniphilus urinimassiliensis Marseille-P3195	0	0	0	0	0	0	1	0	0	0	0	0	1	0	0	20	3	20	17	2	17	0	0	0	0	0	0	0	0	0	80	5	80	0	0	0	3	2	3	0	0	0	29	2	29	1	0	0	95
b7840 AF429673 Lactobacillus sp. ATCC 4005	0	3	11	0	0	0	0	0	0	0	0	0	0	9	35	0	0	0	0	0	0	0	0	3	0	24	72	0	0	0	0	0	0	0	6	30	0	0	0	0	1	0	0	0	0	0	1	0	0
b28204 AGWN01000001 Actinomyces europaeus ACS-120-V-Col10b	0	0	0	0	0	0	0	0	0	0	0	0	0	0	0	0	0	0	0	0	0	0	0	0	0	0	0	0	0	0	0	0	0	0	0	0	0	0	0	0	0	0	0	2	0	0	0	0	877
b8455 CP000705 Lactobacillus reuteri JCM1112	11	0	0	2	0	0	0	0	0	0	0	0	35	0	0	0	0	0	0	0	0	3	0	0	72	0	0	0	0	0	0	0	0	30	0	0	0	0	0	1	0	0	0	0	0	2	0	0	0
b859 AY004280 Bifidobacterium bifidum JCM1255	0	0	0	0	0	0	0	0	0	0	0	0	0	0	0	0	0	0	0	0	0	0	0	0	0	0	0	0	0	0	0	0	0	0	0	0	0	0	0	0	0	0	0	0	0	0	0	0	4
b1282 NC_002655 Escherichia coli O157:H7 EDL933	0	0	0	0	0	0	0	0	0	101	7	39	4	0	0	0	0	0	0	0	0	2	2	2	3	3	4	7	4	0	19	0	0	27	5	0	9	0	0	2	0	0	1	0	0	0	0	0	0
b28749 NZ_FIZW01000001 Murdochiella massiliensis SIT12	0	0	0	0	0	0	0	0	0	0	0	0	0	0	0	0	0	0	0	0	0	0	0	0	0	0	0	10	1	0	381	68	381	0	0	0	11	8	11	0	0	0	0	0	0	26	24	26	6
b29425 NZ_KV816314 Turicella sp. HMSC059E07	0	0	0	23	23	23	0	0	0	0	0	0	0	0	0	0	0	0	9	9	9	0	0	0	0	0	0	0	0	0	125	125	125	0	0	0	0	0	0	7	1	0	38	6	0	0	0	0	124
b1123 AF352799 Streptococcus parasanguinis ATCC 15912	0	0	0	0	0	0	0	0	0	0	0	0	51	51	51	0	0	0	0	0	0	0	0	0	0	0	0	0	0	0	0	0	0	0	0	0	1	1	0	1	1	0	4	4	4	1	1	0	1
b233 AF053572 Staphylococcus hominis ATCC 27844	0	0	0	0	0	0	0	0	0	0	0	0	0	0	0	0	0	0	0	0	0	0	0	0	0	0	0	0	0	0	0	0	0	0	0	0	0	0	0	0	0	0	0	0	0	0	0	0	10
b29869 NEYN01000009 Enterobacter hormaechei subsp. steigerwaltii ARLG-2980	0	0	0	0	0	0	0	0	0	0	0	0	0	0	0	0	0	0	0	0	0	0	0	0	27	27	27	0	0	0	32	29	33	2	2	0	5	4	0	0	0	0	0	0	0	18	18	21	119
b14106 NZ_ACIP02000002 Shuttleworthia satelles DSM 14600	0	0	0	0	0	0	618	616	618	1	1	0	1	1	0	0	0	0	0	0	0	0	0	0	0	0	0	0	0	0	0	0	0	0	0	0	0	0	0	0	0	0	0	0	0	0	0	0	0
b7242 AF429659 Lactobacillus rhamnosus CCC B1039 ATCC 7469	0	0	0	0	0	0	0	0	0	0	0	0	0	0	0	0	0	0	0	0	0	0	0	0	0	0	0	0	0	0	301	301	300	0	0	0	0	0	0	0	0	0	0	0	0	0	0	0	0
b31626 PKHM01000002 Dermabacter hominis UMB0490	0	0	0	0	0	0	0	0	0	0	0	0	0	0	0	0	0	0	0	0	0	0	0	0	0	0	0	0	0	0	0	0	0	0	0	0	0	0	0	0	0	0	0	0	0	0	0	0	553
b6850 AY691289 Prevotella veroralis ATCC 33779	0	0	0	0	0	0	598	597	538	0	0	0	0	0	0	0	2	0	0	0	0	0	0	0	0	0	0	0	0	0	0	0	0	0	0	0	0	0	0	0	0	0	0	0	0	0	0	0	0
b30119 NZ_NHMP01000004 Turicimonas muris YL45 DSM 26109	2	0	0	0	0	0	2	1	0	0	0	0	0	0	0	0	0	0	0	0	0	0	0	0	0	0	0	0	0	0	0	0	0	0	0	0	0	0	0	0	0	0	0	0	0	0	0	0	0
b3402 AY123679 Mobiluncus curtisii holmesii ATCC 35242	0	2	0	0	2	0	0	0	0	0	2	0	0	0	0	0	21	0	0	0	0	0	0	0	0	0	0	0	68	0	0	86	0	0	0	0	0	0	0	0	0	0	0	0	0	0	1	0	0
b3428 AY123718 Rothia mucilaginosa ATCC 25296	0	0	0	1	0	0	0	0	0	2	1	0	490	490	488	0	0	0	0	0	0	0	0	0	0	0	0	0	0	0	0	0	0	0	0	0	0	0	0	0	0	0	0	0	0	0	0	0	1
b32652 NZ_PYTY01000026 Kluyvera sp. Nf5	0	0	0	0	0	0	0	0	0	0	0	0	0	0	0	0	0	0	0	0	0	0	0	0	0	0	0	0	0	0	0	0	0	0	0	0	0	0	0	0	0	0	0	0	0	0	0	0	0
b29259 MVGS01000048 Trueperella pyogenes UFV1	0	0	0	0	0	0	0	0	0	0	0	0	0	0	0	179	1	0	0	0	0	0	0	0	0	0	0	4	2	0	19	14	0	0	0	0	13	0	0	0	0	0	0	135	0	0	0	0	0
b6768 AY691207 Atopobium minutum ATCC 33267	0	0	0	0	0	0	0	0	0	0	0	0	0	0	0	0	0	0	1	1	0	0	0	0	0	0	0	17	17	16	1	1	0	0	0	0	0	0	0	0	0	0	0	0	0	0	0	0	0
b33145 NZ_NBIU01000017 Helicobacter valdiviensis WBE14	0	0	0	0	0	0	0	0	0	0	0	0	0	0	0	0	985	0	0	0	0	0	0	0	0	0	0	0	0	0	0	116	0	0	0	0	0	4	0	0	0	0	0	0	0	0	0	0	0
b29758 NZ_LT706966 Actinotignum timonense Marseille-P2803	0	0	0	0	0	0	0	0	0	0	0	0	1	1	0	0	1	161	0	0	0	0	0	0	0	0	0	1	1	4	3	10	19	0	0	0	0	0	13	0	0	0	0	0	0	0	0	0	6
b30541 NZ_NNRN01000053 Ochrobactrum lupini LUP21	0	0	0	0	0	0	0	0	0	0	0	0	0	0	0	0	0	0	0	0	0	15	0	0	0	0	0	12	0	0	17	2	5	0	0	0	19	0	0	0	0	0	5	1	5	20	0	0	451
b18449 ADMF01000024 Sutterella wadsworthensis 3_1_45B	0	2	0	0	0	0	0	0	0	0	0	0	0	0	0	0	0	0	0	0	0	0	0	0	0	0	0	0	0	0	0	0	0	0	0	0	0	0	0	0	0	0	0	0	0	0	0	0	0
b28193 ACFE01000003 Atopobium rimae ATCC 49626	0	0	0	0	0	0	0	0	0	0	0	0	0	0	0	0	0	0	0	0	0	0	0	0	0	0	0	0	0	0	0	0	0	0	0	0	0	0	0	0	0	0	0	0	0	0	0	0	0
b15350 NZ_ACIM02000001 Dialister invisus DSM 15470	0	0	0	0	0	0	0	0	0	0	0	0	0	0	0	0	0	0	0	0	0	0	0	0	0	0	0	0	0	0	20	20	20	0	0	0	0	0	0	0	0	0	158	158	158	0	0	0	0
b28730 NZ_LT700188 Negativicoccus massiliensis AT7	0	0	0	24	24	24	0	0	0	0	0	0	0	0	0	1	1	0	4	4	4	0	0	0	0	0	0	0	0	0	0	0	0	3	3	0	0	0	0	0	0	0	0	0	0	0	0	0	74
b30009 CP021421 Muribaculum intestinale YL27 DSM 28989	0	0	0	0	0	0	0	0	0	0	0	0	0	0	0	0	0	0	0	0	0	0	0	0	0	0	0	0	0	0	0	0	0	0	0	0	0	0	0	0	0	0	0	0	0	0	0	0	0
b31729 NZ_POWF01000002 Hanstruepera neustonica JCM19743	0	0	0	0	0	0	0	0	0	0	0	0	0	0	0	0	0	0	0	0	0	0	0	0	0	0	0	0	0	9	0	0	0	0	0	0	0	0	0	0	0	0	0	0	0	0	0	0	0
b17650 AB547573 Porphyromonas asaccharolytica JCM 6326	0	0	0	0	0	0	0	0	0	0	0	0	0	0	0	0	19	41	0	0	0	0	0	0	0	0	0	0	2	2	0	151	153	0	0	0	0	0	0	0	0	0	0	0	0	0	0	0	0
b21019 NZ_AGWQ01000004 Actinomyces turicensis ACS-279-V-Col4	0	0	0	0	0	0	0	0	0	0	0	0	0	0	0	78	78	78	0	0	0	0	0	0	0	0	0	0	0	0	2	2	0	0	0	0	4	4	4	0	0	0	0	0	0	0	0	0	0
b15882 NZ_ACKS01000084 Prevotella bergensis DSM 17361	0	0	0	0	0	0	0	0	0	0	0	0	0	0	0	0	0	0	0	0	0	0	0	0	0	0	0	0	0	0	0	0	0	0	0	0	0	0	0	0	0	0	7	7	7	0	0	0	0
b26946 NZ_AQUV01000004 Corynebacterium capitovis DSM 44611	0	0	0	0	9	0	0	0	0	0	0	0	0	0	0	0	0	0	0	0	0	0	0	0	0	0	0	0	0	0	0	0	0	0	0	0	0	0	0	0	0	0	0	0	0	0	0	0	0
b21876 BANK01000034 Pediococcus lolii NGRI 0510Q DSM 19927	0	1	0	0	0	0	0	0	0	0	0	0	0	7	0	0	0	0	0	0	0	0	1	0	0	18	0	0	0	0	0	0	0	0	7	0	0	0	0	0	0	0	0	0	0	0	1	0	0
b26409 NZ_AHBW01000053 Rhodococcus pyridinivorans AK37	0	0	0	2	0	0	8	0	0	0	0	0	2	0	0	0	0	0	4	0	0	1	0	0	6	0	0	66	0	0	101	0	0	4	0	0	16	0	0	0	0	0	0	0	0	0	0	0	27
b29403 NZ_LT635480 Levyella sp. Marseille-P3170	0	0	0	0	0	0	0	0	0	0	0	0	0	0	0	0	0	0	0	0	0	0	0	0	0	0	0	0	0	0	0	0	0	0	0	0	0	0	0	0	0	0	0	0	0	0	0	0	340
b17635 AB547588 Porphyromonas somerae JCM 13867	0	0	0	0	0	0	0	0	0	0	0	0	0	0	0	0	0	0	0	0	0	0	0	0	0	0	0	0	0	0	0	0	0	0	0	0	0	0	0	0	0	0	0	0	0	0	0	0	225
b1257 AY044103 Shigella flexneri	0	0	0	0	0	0	0	0	0	1	64	64	0	4	4	0	0	0	0	0	0	0	0	0	0	0	0	0	2	7	0	19	21	12	0	0	0	9	15	4	5	0	0	0	0	0	0	0	133
b3333 AF405405 Pediococcus dextrinicus ATCC 33087	0	3	0	0	0	0	0	0	0	0	0	0	0	7	0	0	0	0	0	0	0	0	1	0	0	13	0	0	0	0	0	0	0	0	7	0	0	0	0	0	0	0	0	0	0	0	0	0	0
b12639 FM863822 Ochrobactrum pseudogrignonense CCUG 30717	0	0	0	0	0	0	0	0	0	0	0	0	0	0	0	0	0	0	0	0	0	0	15	15	0	0	0	0	11	11	0	12	12	0	0	0	0	19	19	0	0	0	0	0	0	0	20	20	0
b7874 AF429667 Lactobacillus acidophilus ATCC 4356	0	0	0	1	0	0	0	0	0	0	0	0	0	0	0	0	0	0	1	0	0	0	0	0	0	0	0	0	0	0	0	0	0	0	0	0	0	0	0	0	0	0	0	0	0	0	0	0	0
b28202 NZ_AUBK01000003 Actinotignum schaalii DSM 15541	0	0	0	0	0	0	0	0	0	0	0	0	0	0	0	0	0	0	0	0	0	0	0	0	0	0	0	0	0	0	29	22	32	0	0	0	0	0	0	0	0	0	0	0	0	0	0	0	101
b29427 NZ_KV802377 Facklamia sp. HMSC062C11	0	0	0	3	2	3	0	0	0	0	0	0	0	0	0	0	0	0	0	0	0	0	0	0	0	0	0	0	0	0	0	0	0	0	0	0	0	0	0	0	0	0	0	0	0	0	0	0	192
b13762 NZ_ACKW01000052 Mobiluncus mulieris ATCC 35243	0	1	0	0	0	0	0	0	0	0	0	0	0	0	0	0	223	0	0	0	0	0	0	0	0	0	0	0	135	0	0	3	0	0	0	0	0	0	0	0	0	0	0	0	0	0	0	0	0
b26979 NZ_AJTS01000014 Halomonas stevensii S18214	0	0	0	0	0	0	0	0	0	0	0	0	0	0	0	0	0	0	0	0	0	0	0	0	9	9	9	0	0	0	0	0	0	1	1	0	1	1	0	0	0	0	0	0	0	0	0	0	101
b819 AF245682 Enterococcus casseliflavus ATCC 25788	0	0	0	0	0	0	0	0	0	0	0	0	0	0	0	0	0	0	0	0	0	0	0	0	9	9	9	0	0	0	0	0	0	0	0	0	0	0	0	0	0	0	0	0	0	3	3	3	0
b15338 NZ_ACZO01000005 Vibrio metschnikovii CIP 69.14 ATCC 700040	0	0	0	0	0	0	0	0	0	0	0	0	0	0	0	0	0	0	0	0	0	2	2	2	6	6	6	2	2	2	10	10	10	40	40	40	1	1	0	0	0	0	1	1	0	2	2	2	2
b9314 CP000431 Rhodococcus sp. RA1	0	0	0	0	0	2	0	0	8	0	0	0	0	0	2	0	0	0	0	0	4	0	0	0	0	0	0	0	0	37	0	0	93	0	0	0	0	0	15	0	0	0	0	0	0	0	0	0	0
b18093 AECU01000014 Faecalibacterium cf. prausnitzii KLE1255	0	0	0	1	0	0	0	0	0	0	0	0	0	0	0	0	0	0	0	0	0	0	0	0	0	0	0	0	0	0	13	13	13	0	0	0	0	0	0	0	0	0	0	0	0	0	0	0	0
b26325 NZ_ARZA01000203 Clostridiaceae bacterium L21-TH-D2	0	0	0	0	0	0	0	0	0	0	0	0	0	0	0	0	1	0	0	0	0	0	0	0	0	0	0	0	0	0	0	2	0	0	0	0	0	0	0	0	0	0	0	0	0	0	1	0	418
b18216 NZ_AENP01000025 Peptoniphilus harei ACS-146-V-Sch2b	0	0	0	0	0	0	0	0	0	0	0	0	0	0	0	26	26	26	0	0	0	0	0	0	0	0	0	0	0	0	0	0	0	0	0	0	7	7	7	0	0	0	25	25	25	0	0	0	6
b28206 AWUP01000005 Coriobacteriaceae bacterium BV3Ac1	5	5	5	0	0	0	0	0	0	0	0	0	0	0	0	0	0	0	0	0	0	0	0	0	0	0	0	0	0	0	0	0	0	0	0	0	0	0	0	0	0	0	0	0	0	1	1	0	0
b32416 NZ_CP017037 Dialister pneumosintes F0677	0	0	0	0	0	0	0	0	0	0	0	0	0	0	0	0	21	305	0	0	0	0	0	0	0	0	0	0	0	0	0	5	33	0	0	0	0	0	0	0	0	0	0	0	0	0	0	0	0
b18025 AB594165 Escherichia hermanii FIHES96-12-1	0	0	0	0	0	0	0	0	0	0	0	0	0	0	0	0	0	0	0	0	0	0	0	0	1	0	0	0	0	0	14	5	0	0	0	0	1	0	0	0	0	0	0	0	0	0	0	0	0
b13668 ABYO01000244 Anaerococcus lactolyticus ATCC 51172	0	0	0	0	0	0	0	0	0	0	0	0	0	0	0	0	1	0	0	0	0	0	0	0	0	0	0	0	0	0	0	0	0	0	0	0	0	0	0	0	0	0	0	0	0	0	0	0	193
b30828 OCMV01000002 Ruminiclostridium thermocellum LQRI	0	0	0	0	0	0	0	0	0	0	0	0	0	0	0	0	0	0	0	0	0	0	0	0	0	0	0	0	0	0	0	0	0	0	0	0	0	0	0	0	0	0	0	0	0	0	0	0	0
b17532 NC_015673 Corynebacterium resistens DSM 45100	0	0	0	0	0	0	0	0	0	0	0	0	0	0	0	0	0	0	0	0	0	0	0	0	0	0	0	0	0	0	0	0	0	0	0	0	0	0	0	0	0	0	0	0	0	0	0	0	0
b29989 NZ_NIUB01000004 Pseudomonas oleovorans subsp. oleovorans DSM 1045	0	0	0	0	0	0	0	0	0	0	0	0	0	0	0	0	0	0	0	0	0	5	5	5	8	8	8	3	3	3	2	2	0	0	0	0	0	0	0	0	0	0	0	0	0	0	0	0	20
b31826 NZ_PPQT01000044 Staphylococcus petrasii subsp. Jettensis CCUG 62657	0	0	0	0	0	0	0	0	0	0	0	0	0	0	0	0	0	0	0	0	0	0	0	0	0	0	0	0	0	0	0	0	0	0	0	0	0	0	0	0	0	0	0	0	0	0	0	0	0
b253 AF036322 Staphylococcus capitis subsp. capitis ATCC 27840	0	0	0	0	0	0	0	0	0	0	0	0	0	0	0	0	0	0	0	0	0	0	0	0	0	0	0	0	0	0	0	0	0	0	0	0	0	0	0	0	0	0	0	0	0	0	0	0	0
b20350 BAFF01000002 Escherichia hermannii NBRC 105704	0	0	0	0	0	0	0	0	0	0	0	0	0	0	0	0	0	0	0	0	0	0	0	0	0	0	0	0	0	0	0	9	14	0	0	0	0	1	0	0	0	0	0	0	0	0	0	0	0
b6847 AY691286 Prevotella oris ATCC 33573	0	0	0	0	0	0	118	118	109	0	0	0	0	0	0	0	0	0	0	0	0	0	0	0	0	0	0	0	0	0	0	0	0	0	0	0	0	0	0	0	0	0	0	0	0	0	0	0	0
b29646 NZ_LT839618 Corynebacterium fournierii Marseille-P2948	0	0	0	36	20	0	0	0	0	0	0	0	0	0	0	0	0	0	0	0	0	0	0	0	0	0	0	0	0	0	0	0	0	0	0	0	0	0	0	0	0	0	0	0	0	0	0	0	176
b7901 DQ059475 Campylobacter lari NCTC11352	0	0	0	0	0	0	0	0	0	0	0	0	0	0	0	0	230	0	0	0	0	0	0	0	0	0	0	0	0	0	0	27	0	0	0	0	0	0	0	0	0	0	0	0	0	0	0	0	0
b1441 AF441382 Prevotella nigrescens ATCC 33563	0	0	0	0	0	0	0	0	0	0	0	0	0	0	0	0	0	0	0	0	0	0	0	0	0	0	0	0	0	0	0	0	0	0	0	0	0	0	0	0	0	0	0	0	0	0	0	0	0
b33353 QNTU01000001 Halomonas sulfidaeris SST4	0	0	0	0	0	0	0	0	0	0	0	0	0	0	0	0	251	0	0	0	0	0	0	0	0	0	0	0	0	0	0	20	0	0	0	0	0	0	0	0	0	0	0	0	0	0	0	0	0
b6842 AY691281 Prevotella disiens ATCC 29426	0	0	0	0	0	0	0	0	0	0	0	0	0	0	0	61	61	61	0	0	0	0	0	0	0	0	0	0	0	0	2	2	2	0	0	0	16	16	16	0	0	0	0	0	0	0	0	0	0
b30216 NZ_LT629700 Corynebacterium mycetoides DSM 20632	0	0	0	0	3	36	0	0	0	0	0	0	0	0	0	0	0	0	0	0	0	0	0	0	0	0	0	0	0	0	0	0	0	0	0	0	0	0	0	0	0	0	0	0	0	0	0	0	0
b3423 AY123662 Pseudomonas pseudoalcaligenes subsp. pseudoalcaligenes ATCC 17440	0	0	0	0	0	0	0	0	0	0	0	0	0	0	0	0	0	0	0	0	0	0	0	0	0	0	0	0	0	0	22	22	24	0	0	0	0	0	0	0	0	0	0	0	0	2	0	0	0
b19706 NZ_AGBA01000013 Propionibacterium avidum ATCC 25577	1	1	0	0	0	0	0	0	0	0	0	0	0	0	0	0	0	0	3	3	0	0	0	0	45	45	45	0	0	0	0	0	0	1	1	0	0	0	0	0	0	0	0	0	0	0	0	0	26
b29974 NZ_JH605004 Sutterella parvirubra YIT 11816	0	0	0	0	1	0	0	0	0	0	0	0	0	0	0	0	0	0	0	0	0	0	0	0	0	0	0	0	0	0	0	0	0	0	0	0	0	0	0	0	0	0	0	0	0	0	0	0	0
b18400 ACZI01000143 Segniliparus rugosus ATCC BAA-974	0	0	0	0	0	0	0	0	0	0	0	0	0	0	0	0	123	0	0	0	0	0	0	0	0	0	0	0	35	0	0	0	0	0	0	0	0	0	0	0	0	0	0	0	0	0	0	0	0
b18094 AECS01000012 Megasphaera micronuciformis F0359	0	0	0	0	0	0	0	0	0	0	0	0	1	1	0	0	1	0	0	0	0	0	0	0	0	0	0	1	1	0	0	0	0	0	0	0	0	0	0	0	0	0	0	0	0	0	0	0	0
b30315 NZ_FZQI01000005 Stenotrophomonas sp. CC120222-04	0	0	0	0	0	0	0	0	0	0	0	0	0	0	0	0	0	0	0	0	0	0	0	0	7	5	5	0	0	0	5	5	5	1	1	0	3	2	2	0	0	0	1	1	0	1	1	0	5
b31630 PKGZ01000005 Aerococcus christensenii UMB0844	0	0	0	0	0	0	23	23	23	0	0	0	0	0	0	4	4	4	0	0	0	0	0	0	0	0	0	0	0	0	0	0	0	0	0	0	0	0	0	0	0	0	0	0	0	0	0	0	0
b26470 NZ_CAKC01000095 Lactobacillus gigeriorum CRBIP 24.85	0	1	0	0	0	0	0	0	0	0	0	0	0	4	0	0	0	0	0	0	0	0	1	0	0	1	0	0	0	0	0	0	0	0	3	0	0	0	0	0	0	0	0	0	0	0	0	0	0
b3433 AY123653 Streptococcus constellatus subsp. constellatus ATCC 27823	0	0	0	0	0	0	0	0	0	0	0	0	0	0	0	0	0	0	0	0	0	0	0	0	0	0	0	1	1	0	1	1	0	0	0	0	0	0	0	0	0	0	0	0	0	0	0	0	0
b26461 NZ_ALNO01000007 Slackia sp. CM382	0	0	0	0	0	0	0	0	0	0	0	0	0	0	0	0	0	0	0	0	0	0	0	0	0	0	0	3	3	3	0	0	0	0	0	0	0	0	0	0	0	0	0	0	0	0	0	0	0
b32202 CP027433 Gordonia iterans Co17	0	0	0	0	1	0	0	0	0	0	0	0	0	0	0	0	0	0	0	0	0	0	0	0	0	0	0	0	0	0	0	0	0	0	0	0	0	0	0	0	0	0	0	0	0	0	0	0	0
b1258 AY044104 Shigella sonnei	0	0	0	0	0	0	0	0	0	0	0	0	0	0	0	0	0	0	0	0	0	0	0	0	0	0	0	0	1	0	0	1	0	0	35	42	0	0	0	0	0	0	0	1	0	0	0	0	0
b4426 NC_009012 Clostridium thermocellum ATCC 27405	0	0	0	0	0	0	0	0	0	0	0	0	0	0	0	0	0	0	0	0	0	0	0	0	0	0	0	0	0	0	0	0	0	0	0	0	0	0	0	0	0	0	0	0	0	0	0	0	0
b26986 NZ_HE998591 Corynebacterium timonense 5401744	0	0	0	0	2	0	0	0	0	0	0	0	0	0	0	0	0	0	0	0	0	0	0	0	0	0	0	0	0	0	0	0	0	0	0	0	0	0	0	0	0	0	0	0	0	0	0	0	0
b30010 NZ_CP018835 Vibrio gazogenes ATCC 43942	0	0	0	0	0	0	0	0	0	0	0	0	0	0	0	16	2	0	0	0	0	0	0	0	0	0	0	3	0	0	38	1	0	0	0	0	0	0	0	0	0	0	0	0	0	0	0	0	0
b18908 NZ_AFBP01000090 Parasutterella excrementihominis YIT 11859 DSM 21040	0	0	0	0	0	0	0	0	0	0	0	0	0	0	0	0	0	0	0	0	0	0	0	0	0	0	0	0	0	0	0	0	0	0	0	0	0	0	0	0	0	0	0	0	0	0	0	0	0
b6805 AY691244 Corynebacterium flavescens ATCC 10340	0	0	0	0	0	0	0	0	0	0	0	0	0	0	0	0	0	0	0	0	0	0	0	0	0	0	0	0	0	0	0	0	0	0	0	0	0	0	0	0	6	7	0	32	38	0	0	0	0
b32536 QEKW01000002 Actinomycetospora cinnamomea DSM 45771	0	0	0	0	0	0	0	0	0	0	0	0	0	0	0	0	0	0	0	0	0	0	0	0	0	0	6	0	0	0	0	0	9	0	0	0	0	0	0	0	0	0	0	0	0	0	0	0	0
b7252 AE017340 Idiomarina loihiensis L2-TR	0	0	0	0	0	0	0	0	0	0	0	0	0	0	0	0	0	0	0	0	0	0	0	0	0	0	0	0	0	0	0	35	59	0	0	0	0	0	0	0	0	0	0	0	0	0	0	0	0
b6767 AY691206 Arcanobacterium pyogenes ATCC 19411	0	0	0	0	0	0	0	0	0	0	0	0	0	0	0	0	1	0	0	0	0	0	0	0	0	0	0	0	1	0	0	3	0	0	0	0	0	0	0	0	0	0	0	136	0	0	0	0	0
b7551 NC_008639 Chlorobium phaeobacteroides DSM 266	0	0	0	0	0	0	0	0	0	0	0	0	0	0	0	0	0	0	0	0	0	0	0	0	0	0	0	0	0	0	0	60	0	0	0	0	0	0	0	0	0	0	0	0	0	0	1	0	0
b7993 DQ302724 Streptococcus pasteurianus ATCC 43144	0	0	0	0	0	0	0	0	0	0	0	0	0	0	0	0	0	0	0	0	0	0	0	0	0	0	0	8	0	8	10	0	10	0	0	0	0	0	0	0	0	0	0	0	0	34	3	34	0
b26879 NZ_KB906401 Deinococcus apachensis DSM 19763	0	0	0	0	0	0	0	0	0	0	0	0	0	0	0	0	74	0	0	0	0	0	0	0	0	0	0	0	29	0	0	0	0	0	0	0	0	0	0	0	0	0	0	0	0	0	0	0	0
b14562 GG698804 Lactobacillus coleohominis 101-4-CHN	0	0	0	0	0	0	0	0	0	0	0	0	0	0	0	0	0	0	0	0	0	0	0	0	0	0	0	0	0	0	0	0	0	0	0	0	0	0	0	0	0	0	0	0	0	0	0	0	0
b30451 NZ_FOCW01000001 Brachymonas denitrificans DSM 15123	0	0	0	1	0	0	0	0	0	1	0	0	0	0	0	0	0	0	0	0	0	0	0	0	0	0	0	0	0	0	0	0	0	0	0	0	0	0	0	0	0	0	0	0	0	0	0	0	0
b159 U68778 Stenotrophomonas maltophilia	0	0	0	0	0	0	0	0	0	0	0	0	0	0	0	0	0	0	0	0	0	0	0	0	0	0	0	0	0	0	0	0	0	0	0	0	0	0	0	0	0	0	0	0	0	0	0	0	0
b32165 NZ_PPQY01000043 Staphylococcus condimenti DSM 11674	0	0	0	0	0	0	0	0	0	0	0	0	0	0	0	0	0	0	0	0	0	0	0	0	0	0	0	0	0	0	0	0	0	0	0	0	0	0	0	0	0	0	0	0	0	0	0	0	43
b11988 AP009152 Kocuria rhizophila DC2201	0	0	0	0	0	0	0	0	0	0	0	0	121	1	2	0	0	0	0	0	0	0	0	0	0	0	0	0	0	0	0	0	0	0	0	0	0	0	0	0	0	0	0	0	0	0	0	0	0
b17817 NZ_ACSH02000004 Corynebacterium matruchotii ATCC 14266	0	0	0	0	0	0	0	3	0	0	0	0	0	1	0	0	0	0	0	0	0	0	0	0	0	0	0	0	10	0	0	23	0	0	0	0	0	5	0	0	0	0	0	0	0	0	0	0	0
b16193 ACEO02000014 Neisseria subflava NJ9703	0	0	0	0	0	0	0	0	0	0	0	0	84	39	0	0	0	0	0	0	0	0	0	0	0	0	0	0	0	0	0	0	0	0	0	0	0	0	0	0	0	0	0	0	0	0	0	0	0
b17825 AEES01000044 Eubacterium yurii subsp. margaretiae ATCC 43715	0	0	0	0	0	0	0	0	0	0	0	0	0	0	0	22	6	0	0	0	0	0	0	0	0	0	0	0	0	0	32	1	0	0	0	0	0	0	0	0	0	0	0	0	0	12	3	0	0
b27025 NZ_ANAM01000008 Salinicoccus carnicancri Crm	0	0	0	0	0	0	0	0	0	59	4	59	0	0	0	0	0	0	0	0	0	0	0	0	0	0	0	0	0	0	0	0	0	0	0	0	0	0	0	0	0	0	0	0	0	0	0	0	0
b33187 CP021130 Meiothermus taiwanensis WR-220	0	0	0	0	0	0	0	0	0	0	0	0	0	0	0	0	1	0	0	0	0	0	0	0	0	0	0	0	62	0	0	0	0	0	0	0	0	0	0	0	0	0	0	0	0	0	0	0	0
b31502 BFAG01000019 Deinococcus aerius TR0125	0	0	0	0	0	0	0	0	0	0	0	0	0	0	0	0	59	0	0	0	0	0	0	0	0	0	0	0	20	0	0	0	0	0	0	0	0	0	0	0	0	0	0	0	0	0	0	0	0
b29769 NZ_FUHU01000043 Agrococcus casei LMG 22410	0	0	0	0	0	0	0	0	0	0	0	0	0	0	0	0	0	0	0	0	0	0	0	0	0	0	0	0	0	0	0	1	0	0	0	0	0	0	0	0	0	0	0	104	0	0	0	0	0
b7751 NC_007514 Chlorobium chlorochromatii CaD3	0	0	0	0	0	0	0	0	0	0	0	0	0	0	0	0	100	0	0	0	0	0	0	0	0	0	0	0	0	0	0	8	0	0	0	0	0	0	0	0	0	0	0	0	0	0	0	0	0
b27841 AVSS01000012 Pantoea dispersa EGD-AAK13	0	0	0	0	0	0	0	0	0	0	0	0	0	0	0	0	0	0	0	0	0	0	0	0	2	2	2	0	0	0	1	1	0	6	6	6	0	0	0	0	0	0	1	1	0	0	0	0	12
b17631 AB547592 Prevotella baroniae JCM 13447	0	0	0	0	0	0	0	0	0	0	0	0	0	0	0	0	0	0	0	0	0	0	0	0	0	0	0	0	0	0	0	0	0	0	0	0	0	0	0	0	0	0	0	0	0	0	0	0	0
b31682 PJNB01000001 Saccharopolyspora spinosa DSM 44228	0	0	0	0	0	0	0	0	0	0	0	0	0	0	0	0	0	0	0	0	0	0	0	0	0	0	0	0	0	0	0	1	0	0	0	0	0	0	0	0	0	0	0	0	0	0	0	0	0
b1439 AF441384 Globicatella sanguinis 1901-07-05 ATCC 51173	0	0	0	0	0	0	0	0	0	0	0	0	0	0	0	0	0	0	0	0	0	0	0	0	0	0	0	0	0	0	0	0	0	0	0	0	0	0	0	0	0	0	0	0	0	0	0	0	35
b14062 NC_012704 Corynebacterium kroppenstedtii DSM 44385	0	0	0	0	0	0	0	0	0	0	0	0	0	0	0	0	0	0	0	0	0	1	1	0	0	0	0	0	0	0	0	0	0	0	0	0	0	0	0	0	0	0	0	0	0	0	0	0	0
b17591 AB547632 Prevotella stercorea JCM 13469	0	0	0	0	0	0	0	0	0	0	0	0	0	0	0	0	0	0	0	0	0	0	0	0	0	0	0	0	0	0	0	0	0	0	0	0	0	0	0	0	0	0	0	0	0	0	0	0	101
b33051 QLTS01000009 Phascolarctobacterium faecium DSM 14760	0	0	0	0	0	0	0	0	0	0	0	0	0	0	0	0	0	16	0	0	0	0	0	0	0	0	0	0	0	3	0	0	38	0	0	0	0	0	0	0	0	0	0	0	0	0	0	0	0
b29327 NZ_JH668203 Cellvibrio sp. BR	0	0	0	0	0	0	0	0	0	0	0	0	0	0	0	0	0	0	0	0	0	0	0	0	0	0	0	0	0	0	59	0	0	0	0	0	0	0	0	0	0	0	0	0	0	0	0	0	0
b29754 NZ_LT706964 Corynebacterium urinapleomorphum Marseille-P2799	0	0	0	0	0	0	0	0	0	0	0	0	0	0	0	0	0	0	0	0	0	0	0	0	0	0	0	0	0	0	0	0	0	0	0	0	0	0	0	0	0	0	0	0	0	0	0	0	27
b26455 NZ_ALKJ01000008 Porphyromonas sp. oral taxon 279 str. F0450	0	0	0	0	0	0	0	0	0	0	0	0	30	30	30	0	0	0	0	0	0	0	0	0	0	0	0	0	0	0	0	0	0	0	0	0	0	0	0	0	0	0	0	0	0	0	0	0	0
b29547 FXAR01000003 Corynebacterium pollutisoli VDS	0	0	0	0	0	0	0	1	0	0	0	0	0	3	0	0	0	0	0	0	0	0	0	0	0	0	0	0	9	0	0	17	0	0	0	0	0	1	0	0	0	0	0	0	0	0	0	0	0
b450 Z22955 Neisseria flavescens	0	0	0	0	0	0	0	0	0	0	0	0	0	45	84	0	0	0	0	0	0	0	0	0	0	0	0	0	0	0	0	0	0	0	0	0	0	0	0	0	0	0	0	0	0	0	0	0	0
b26800 NZ_KB911256 Hyphomicrobium zavarzinii ZV-622 ATCC 27496	0	0	0	0	0	0	0	0	0	1	0	0	1	1	0	0	0	0	0	0	0	0	0	0	5	1	0	0	0	0	4	1	0	4	1	0	0	0	0	0	0	0	0	0	0	5	0	0	3
b18394 ACWN01000067 Eggerthella sp. 1_3_56FAA	0	0	0	0	0	0	0	0	0	0	0	0	0	0	0	26	26	26	0	0	0	0	0	0	0	0	0	0	0	0	0	0	0	0	0	0	0	0	0	0	0	0	0	0	0	0	0	0	0
b6806 AY691245 Corynebacterium amycolatum ATCC 49368	0	0	0	0	4	4	0	0	0	0	0	0	0	0	0	0	0	0	0	0	0	0	0	0	0	0	0	0	1	0	0	0	0	0	0	0	0	0	0	0	0	0	0	0	0	0	0	0	0
b18145 CP002330 Caldicellulosiruptor kronotskyensis 2002 DSM 18902	0	0	0	0	0	0	0	0	0	0	0	0	0	0	0	0	0	0	0	0	0	0	0	0	0	0	0	0	0	0	0	1	32	0	0	0	0	0	0	0	0	0	0	0	0	0	0	12	0
b13604 AB480536 Prevotella aurantiaca JCM 15754	0	0	0	0	0	0	0	0	0	0	0	0	0	0	0	0	69	0	0	0	0	0	0	0	0	0	0	0	0	0	0	3	0	0	0	0	0	0	0	0	0	0	0	0	0	0	0	0	0
b3363 AY123698 Aerococcus urinae ATCC 51268	0	0	0	0	0	0	0	0	0	0	0	0	0	0	0	0	0	0	0	0	0	0	0	0	0	0	0	0	0	0	5	5	5	0	0	0	0	0	0	0	0	0	0	0	0	0	0	0	0
b13661 ACGD01000005 Corynebacterium accolens ATCC 49725	0	0	0	0	1	0	0	0	0	0	0	0	0	0	0	0	0	0	0	0	0	0	0	0	0	0	0	0	0	0	0	0	0	0	0	0	0	0	0	0	0	0	0	0	0	0	0	0	0
b3375 AY123708 Citrobacter freundii ATCC 8090	0	0	0	0	0	0	0	0	0	0	0	0	0	0	0	0	0	0	0	0	0	0	0	0	0	0	0	0	0	0	0	0	0	0	0	0	0	0	0	0	0	0	0	0	0	0	3	0	0
b18126 AEKL01000002 Lactobacillus oris PB013-T2-3	0	1	0	0	1	0	0	0	0	0	0	0	0	2	0	0	0	0	0	0	0	0	0	0	0	6	0	0	0	0	0	0	0	0	4	0	0	0	0	0	0	0	0	0	0	0	0	0	0
b31364 NZ_PJAF01000019 Corynebacterium mastitidis 16-1433	0	0	0	0	0	0	0	0	0	0	0	0	0	0	0	0	0	0	0	0	0	0	0	0	0	3	0	0	0	0	0	3	0	0	0	0	0	0	0	0	0	0	0	0	0	0	0	0	0
b16929 CP001958 Segniliparus rotundus DSM 44985	0	0	0	0	0	0	0	0	0	0	0	0	0	0	0	0	31	0	0	0	0	0	0	0	0	0	0	0	17	0	0	0	0	0	0	0	0	0	0	0	0	0	0	0	0	0	0	0	0
b30730 NZ_MOXD01000008 Serratia oryzae J11-6	0	0	0	0	0	0	0	0	0	0	0	0	0	0	0	0	0	0	0	0	0	0	0	0	0	0	0	0	0	0	0	1	0	0	0	0	0	0	0	0	0	0	0	0	0	0	0	0	0
b29528 NZ_MTCO01000022 Brevirhabdus pacifica 22DY15	0	0	0	0	0	0	0	0	0	0	0	0	0	0	0	0	0	0	0	0	0	0	0	0	0	0	5	0	0	0	0	0	4	0	0	4	0	0	0	0	0	0	0	0	0	0	0	5	0
b17762 NZ_GL384002 Burkholderiales bacterium 1_1_47	0	0	0	0	0	0	0	0	0	0	0	0	0	0	0	0	0	0	0	0	0	0	0	0	0	0	0	0	0	0	0	0	0	0	0	0	0	0	0	0	0	0	0	0	0	0	0	0	0
b1025 AF440233 Prevotella bivia ATCC 29303	0	0	0	0	0	0	0	0	0	0	0	0	0	0	0	0	0	0	0	0	0	0	0	0	0	0	0	0	0	0	0	0	0	0	0	0	0	0	0	0	0	0	14	14	14	0	0	0	0
b26907 NZ_ALIQ01000058 Chelatococcus sp. GW1	0	0	0	0	0	0	0	0	0	0	0	0	1	0	0	0	0	0	0	0	0	0	0	0	0	0	0	0	0	0	4	0	0	1	0	0	0	0	0	1	0	0	0	0	0	0	0	0	30
b31327 NZ_OCTQ01000001 Miniphocibacter massiliensis Marseille-P4678	0	0	0	0	0	0	0	0	0	0	0	0	0	0	0	0	0	0	0	0	0	0	0	0	0	0	0	0	0	0	0	0	0	0	0	0	0	0	0	0	0	0	0	0	0	0	0	0	0
b30246 NZ_FORF01000019 Aquamicrobium aerolatum DSM 21857	0	0	0	0	0	0	0	0	0	0	1	0	0	0	0	0	0	0	0	0	0	0	0	0	0	5	0	0	0	0	0	2	0	0	3	0	0	1	0	0	0	0	0	0	0	0	0	0	0
b15348 NC_015437 Selenomonas sputigena ATCC 35185	0	0	0	0	0	0	0	0	0	0	0	0	0	0	0	0	0	0	0	0	0	0	0	0	0	0	0	0	0	0	0	0	0	0	0	0	0	0	0	0	0	0	0	0	0	0	0	0	0
b28603 NZ_LT635475 Ezakiella massiliensis Marseille-P2951	0	0	0	0	0	0	0	0	0	0	0	0	0	0	0	0	0	0	0	0	0	0	0	0	0	0	0	0	0	0	0	0	0	0	0	0	0	0	0	0	0	0	0	0	0	0	0	0	0
b30568 LT906449 Capnocytophaga haemolytica NCTC12947	0	0	0	0	0	0	0	0	0	0	0	0	18	18	18	0	0	0	0	0	0	0	0	0	0	0	0	0	0	0	0	0	0	0	0	0	0	0	0	0	0	0	0	0	0	0	0	0	0
b31368 PJEP01000022 Citrobacter portucalensis MBTC-1222	0	0	0	0	0	0	0	0	0	1	0	0	0	0	0	0	0	0	0	0	0	3	0	0	1	0	0	0	0	0	1	0	0	1	0	0	0	0	0	0	0	0	1	0	0	3	0	0	0
b5715 NZ_AAAI02000002 Ralstonia metallidurans CH34	0	0	0	0	0	0	0	0	0	0	0	0	0	0	0	0	0	0	0	0	0	0	0	0	0	0	0	0	0	0	0	0	0	0	0	0	0	0	0	0	0	0	0	0	0	0	0	0	0
b1027 AF440234 Prevotella intermedia ATCC 25611	0	0	0	0	0	0	0	0	0	0	0	0	0	0	0	0	0	0	0	0	0	0	0	0	0	0	0	0	0	0	0	0	0	0	0	0	0	0	0	0	0	0	0	0	0	0	0	0	0
b13663 ACGC01000118 Anaerococcus tetradius ATCC 35098	0	0	0	0	0	0	0	0	0	0	0	0	0	0	0	0	0	0	0	0	0	0	0	0	0	0	0	0	0	0	0	0	0	0	0	0	0	0	0	0	0	0	0	0	0	0	0	0	0
b19661 CP003058 Acidaminococcus intestini RyC-MR95	0	0	0	0	0	0	0	0	0	0	0	0	0	0	0	0	49	0	0	0	0	0	0	0	0	0	0	0	0	0	0	1	0	0	0	0	0	0	0	0	0	0	0	0	0	0	0	0	0
b5838 AY691308 Thermoanaerobacter thermocopriae ATCC 51646	0	0	0	0	0	0	0	0	0	0	0	0	0	0	0	0	13	22	0	0	0	0	0	0	0	0	0	0	0	0	0	7	0	0	0	0	0	0	0	0	0	0	0	0	0	0	4	0	0
b32981 NC_038005 Cyclotella pseudostelligera chloroplast	0	0	0	0	0	0	0	0	0	0	0	0	0	0	0	0	0	0	0	0	0	0	0	0	0	0	0	0	0	0	0	0	0	0	0	0	0	0	0	0	0	0	0	0	0	0	0	0	0
b28563 NZ_CP009245 Corynebacterium aquilae S-613 DSM 44791	0	0	0	3	0	0	0	0	0	0	0	0	11	8	11	0	0	0	0	0	0	0	0	0	0	0	0	0	0	0	0	0	0	0	1	0	0	0	0	0	0	0	0	0	0	0	0	0	7
b9550 NC_009832 Serratia proteamaculans strain 568	0	0	0	0	0	0	0	0	0	0	0	0	0	0	0	0	0	0	0	0	0	0	0	0	0	0	0	0	0	0	1	0	0	0	0	0	0	0	0	0	0	0	0	0	0	0	0	0	43
b30980 NZ_CP012750 Glutamicibacter halophytocola KLBMP 5180	0	0	0	0	0	0	0	0	0	0	0	0	0	46	0	0	0	0	0	0	0	0	0	0	0	0	0	0	0	0	0	0	0	0	0	0	0	0	0	0	0	0	0	0	0	0	0	0	0
b32188 NZ_OLMG01000001 Mycolicibacterium porcinum CSURP1564	0	0	0	0	0	0	0	0	0	0	0	0	0	0	0	0	0	0	0	0	0	0	0	0	0	1	0	0	0	0	0	2	0	0	0	0	0	0	0	0	0	0	0	0	0	0	0	0	0
b3396 AY123651 Lactobacillus vaginalis ATCC 49540	0	2	0	0	1	0	0	0	0	0	0	0	0	5	0	0	0	0	0	0	0	0	0	0	0	10	0	0	0	0	0	0	0	0	3	0	0	0	0	0	0	0	0	0	0	0	0	0	0
b20146 NZ_AFNK01000007 Haemophilus [parainfluenzae] CCUG 13788	0	0	0	0	0	0	0	0	0	0	0	0	16	16	16	0	0	0	0	0	0	0	0	0	0	0	0	0	0	0	0	0	0	0	0	0	0	0	0	0	0	0	0	0	0	0	0	0	0
b19478 NZ_AEUX01000013 Streptococcus ictaluri 707-05 ATCC BAA-1300	0	0	0	0	0	0	0	0	0	0	0	0	0	0	0	0	0	0	0	0	0	0	0	0	0	0	0	0	6	0	0	7	0	0	0	0	0	0	0	0	0	0	0	0	0	0	21	0	0
b355 AF237462 Streptococcus oralis ATCC 35037	0	0	0	0	0	0	0	0	0	0	0	0	0	20	27	0	0	0	0	0	0	0	0	0	0	0	0	0	0	0	0	0	0	0	0	0	0	0	0	0	0	0	0	0	0	0	0	0	0
b33180 QKWW01000031 Paenibacillus silvae NC2	0	0	0	0	0	0	0	0	0	0	0	0	0	1	0	0	1	0	0	0	0	0	0	0	0	0	0	0	0	0	0	0	0	0	0	0	0	0	0	0	0	0	0	0	0	0	0	0	0
b27515 NZ_HE610718 Peptoniphilus senegalensis JC140	0	0	0	0	0	0	0	0	0	0	0	0	0	0	0	0	0	0	0	0	0	0	0	0	0	0	0	0	0	0	0	0	0	0	0	0	0	0	0	0	0	0	0	0	0	0	0	0	17
b30212 NZ_FPBQ01000041 Bradyrhizobium arachidis LMG 26795	0	0	0	0	0	0	0	0	0	0	0	0	0	0	0	0	0	0	0	0	0	0	0	0	0	0	0	1	0	0	0	0	0	0	0	0	0	0	0	0	0	0	0	0	0	0	0	0	0
b19539 CP003040 Roseburia hominis A2-183	0	0	0	0	0	0	0	0	0	0	25	0	0	0	0	0	18	0	0	0	0	0	0	0	0	0	0	0	0	0	0	1	0	0	0	0	0	0	0	0	0	0	0	0	0	0	0	0	0
b7831 AF429662 Weissella viridescens ATCC 12706 (CCC B1183 )	0	0	0	0	0	0	0	0	0	0	0	0	0	0	0	1	1	0	0	0	0	0	0	0	0	0	0	0	0	0	0	0	0	0	0	0	0	0	0	0	0	0	0	0	0	0	0	0	0
b18514 AEVD01000004 Streptococcus infantis ATCC 700779	0	0	0	0	0	0	0	0	0	0	0	0	32	5	5	0	0	0	0	0	0	0	0	0	0	0	0	0	0	0	0	0	0	0	0	0	0	0	0	0	0	0	0	0	0	0	0	0	0
b31606 FXZB01000003 Brevibacterium aurantiacum ATCC 9175	0	0	0	0	0	0	0	0	0	0	0	0	0	0	0	0	0	0	0	0	0	0	0	0	0	0	0	0	0	0	0	0	0	0	1	0	0	0	0	0	0	0	0	0	0	0	0	0	0
b27019 NZ_ANBC01000419 Nocardiopsis lucentensis DSM 44048	0	0	0	0	2	0	0	0	0	0	0	0	0	0	0	0	0	0	0	1	0	0	0	0	0	0	0	0	4	0	0	6	0	0	1	0	0	2	0	0	0	0	0	0	0	0	0	0	0
b6861 AY691300 Ruminococcus obeum ATCC 29174	0	0	0	0	0	0	0	0	0	0	0	0	0	0	0	0	3	0	0	0	0	0	0	0	0	0	0	0	0	0	0	4	0	0	0	0	0	0	0	0	0	0	0	3	0	0	0	0	0
b26469 NZ_CAKD01000020 Lactobacillus pasteurii CRBIP 24.76	0	0	0	0	0	0	0	0	0	0	0	0	0	0	0	0	0	0	0	0	0	0	0	0	0	0	0	0	0	0	0	0	0	0	0	0	0	0	0	0	0	0	0	0	0	0	0	0	0
b3410 AY123686 Ochrobactrum anthropi ATCC 49188	0	0	0	0	0	0	0	0	0	0	0	0	0	0	0	0	0	0	0	0	0	0	0	0	0	0	0	0	0	0	0	3	0	0	0	0	0	0	0	0	0	0	0	4	0	0	0	0	0
b508 AY263148 Pantoea stewartii subsp. stewartii NCPPB2295	0	0	0	0	0	0	0	0	0	0	0	0	0	0	0	0	0	0	0	0	0	0	0	0	0	0	0	0	0	0	0	0	0	0	0	0	0	0	0	0	0	0	0	0	0	0	0	0	12
b32526 PUED01000081 Muribaculaceae bacterium DSM 100749	0	0	0	0	0	0	0	0	0	0	0	0	0	0	0	0	0	0	0	0	0	0	0	0	0	0	0	0	0	0	0	0	0	0	0	0	0	0	0	0	0	0	0	0	0	0	0	0	0
b31996 PYGD01000003 Taibaiella chishuiensis CGMCC 1.12700	0	0	0	0	0	0	0	0	0	0	0	0	0	0	0	0	0	0	0	0	0	0	0	0	0	0	0	0	0	0	0	0	0	0	0	0	0	0	0	0	0	0	0	0	0	0	0	0	0
b18997 NC_015519 Tepidanaerobacter sp. Re1	0	0	0	0	0	0	0	0	0	0	0	0	0	0	0	0	1	0	0	0	0	0	0	0	0	0	0	0	0	0	0	6	0	0	0	0	0	0	0	0	0	0	0	1	0	0	0	0	0
b19211 NC_015565 Desulfotomaculum carboxydivorans CO-1-SRB	0	0	0	0	0	0	0	0	0	0	0	0	0	0	0	0	1	0	0	0	0	0	0	0	0	0	0	0	0	0	0	6	0	0	0	0	0	0	0	0	0	0	0	2	0	0	0	0	0
b12558 NC_011386 Oligotropha carboxidovorans OM5 DSM 1227	0	0	0	0	0	0	0	0	0	0	0	0	0	0	0	0	0	0	0	0	0	0	0	0	0	0	0	0	0	0	0	0	0	0	0	0	0	0	0	0	0	0	0	0	0	0	0	0	0
b7330 AY837565 Enterobacter cloacae subsp. dissolvens ATCC 23373D	0	0	0	0	0	0	0	0	0	0	0	0	0	0	0	0	0	0	0	0	0	0	0	0	0	0	0	0	0	0	0	3	0	0	0	0	0	0	0	0	0	0	0	0	0	0	0	0	0
b9168 NC_009454 Pelotomaculum thermopropionicum SI	0	0	0	0	0	0	0	0	0	0	0	0	0	0	0	0	0	0	0	0	0	0	0	0	0	0	0	0	0	0	0	14	0	0	0	0	0	0	0	0	0	0	0	0	0	0	0	0	0
b9535 NC_008596 Mycobacterium smegmatis str. MC2 155	0	0	0	0	0	0	0	0	0	0	0	0	0	0	0	0	0	0	0	0	0	0	0	0	0	0	0	0	0	0	0	1	0	0	0	0	0	0	0	0	0	0	0	0	0	0	0	0	0
b30182 NZ_FNID01000014 Acetanaerobacterium elongatum CGMCC 1.5012	0	0	0	0	0	0	0	0	0	0	0	0	0	0	0	0	0	0	0	0	0	0	0	0	0	0	0	0	0	0	0	0	0	0	0	0	0	0	0	0	0	0	0	0	0	0	0	0	0
b32884 QJSY01000010 Shewanella chilikensis JC5	0	0	0	0	0	0	0	0	0	0	0	0	0	0	0	0	0	0	0	0	0	0	0	0	0	0	0	0	0	0	0	0	0	0	0	0	0	0	0	0	0	0	0	0	0	0	0	0	0
b31374 NZ_NIJL01000006 Shewanella upenei 20-23R	0	0	0	0	0	0	0	0	0	0	0	0	0	0	0	0	0	0	0	0	0	0	0	0	0	0	0	0	0	0	0	0	0	0	0	0	0	0	0	0	0	0	0	0	0	0	0	0	0
b13606 NC_013203 Atopobium parvulum DSM 20469	0	0	0	0	0	0	4	4	4	0	0	0	0	0	0	0	0	0	0	0	0	0	0	0	0	0	0	0	0	0	0	0	0	0	0	0	0	0	0	0	0	0	0	0	0	0	0	0	0
b26592 ASTC01000016 Oscillibacter sp. 1-3	0	0	0	0	0	0	0	0	0	0	0	0	0	0	0	0	0	0	0	0	0	0	0	0	0	0	0	0	0	0	1	1	0	0	0	0	0	0	0	0	0	0	0	0	0	0	0	0	0
b21746 AB576487 Bacteroides faecichinchillae JCM 17102	0	0	0	0	0	0	0	0	0	0	0	0	0	0	0	0	0	0	0	0	0	0	0	0	0	0	2	0	0	0	0	0	0	0	0	0	0	0	0	0	0	0	0	0	0	0	0	0	0
b13642 ACHJ01000017 Corynebacterium lipophiloflavum DSM 44291	0	0	0	0	4	0	0	0	0	0	0	0	0	1	0	0	0	0	0	0	0	0	0	0	0	0	0	0	0	0	0	0	0	0	0	0	0	0	0	0	0	0	0	0	0	0	0	0	0
b21786 NZ_ADER01000020 Gardnerella vaginalis 1400E (Genome sp. 2)	0	0	0	0	0	0	0	0	0	0	0	0	0	0	0	0	1	0	0	0	0	0	0	0	0	0	0	0	0	0	0	2	0	0	0	0	0	0	0	0	0	0	0	9	0	0	0	0	0
b29703 NZ_BAFX01000141 Nocardia concava NBRC 100430	0	0	0	0	0	0	0	0	0	0	0	0	0	0	0	0	0	0	0	0	0	0	0	0	0	0	0	0	4	0	0	8	0	0	1	0	0	0	0	0	0	0	0	0	0	0	0	0	0
b1442 AF441379 Bacillus coagulans CECT12	0	0	0	0	0	0	0	0	0	0	0	0	0	0	0	0	0	0	0	0	0	0	0	0	0	0	0	0	0	0	0	0	0	0	0	0	0	0	0	0	0	0	0	0	0	0	0	0	0
b13603 AB480537 Prevotella falsenii JCM 15124	0	0	0	0	0	0	0	0	0	0	0	0	0	0	0	0	0	0	0	0	0	0	0	0	0	0	0	0	0	0	0	0	0	0	0	0	0	0	0	0	0	0	0	0	0	0	0	0	0
b21891 AHAF01000020 Veillonella ratti ACS-216-V-Col6b	0	0	0	0	0	0	0	0	0	0	0	0	0	0	0	0	0	0	0	0	0	0	0	0	0	0	0	0	0	0	0	0	0	0	0	0	0	0	0	0	0	0	0	0	0	0	0	0	0
b18218 NZ_AENN01000017 Eremococcus coleocola ACS-139-V-Col8	0	0	0	0	0	0	0	0	0	0	0	0	0	0	0	0	0	0	0	0	0	0	0	0	0	0	0	0	0	0	0	0	0	0	0	0	0	0	0	0	0	0	0	0	0	0	0	0	2
b29665 NZ_AOFD01000029 Arthrobacter nitrophenolicus SJCon	0	0	0	0	0	0	0	0	0	0	0	0	0	0	0	0	0	0	0	0	0	0	0	0	0	0	0	0	0	0	0	0	0	0	0	0	0	0	0	0	0	0	0	0	0	0	0	0	30
b29429 NZ_KV793355 Trueperella sp. HMSC08H06	0	0	0	0	0	0	0	0	0	0	0	0	0	0	0	0	0	0	0	0	0	0	0	0	0	0	0	0	0	0	0	0	0	0	0	0	0	0	0	0	0	0	0	0	0	0	0	0	0
b19620 CP003059 Taylorella asinigenitalis MCE3	0	0	0	0	0	0	0	0	0	0	0	0	0	0	0	0	0	0	0	0	0	0	0	0	0	0	0	0	0	0	0	0	0	29	0	0	0	0	0	0	0	0	0	0	0	0	0	0	0
b810 AB039274 Propionibacterium granulosum	0	0	0	0	0	0	0	0	0	0	0	0	0	0	0	0	0	0	2	0	5	0	0	0	0	0	0	0	0	0	0	0	0	0	0	0	0	0	0	0	0	0	0	0	0	0	0	0	0
b29843 NZ_NASO01000009 Gilliamella sp. A-TSA1	0	0	0	0	0	0	0	0	0	0	0	0	0	0	0	0	0	0	0	0	0	0	0	0	0	0	0	0	0	0	0	0	0	0	0	29	0	0	0	0	0	0	0	0	0	0	0	0	0
b32566 QENU01000001 Pasteurella langaaensis DSM 22999	0	0	0	0	0	0	0	0	0	0	0	0	0	0	0	0	0	0	0	0	0	0	0	0	0	0	0	0	0	0	0	0	0	0	0	0	0	0	0	0	0	0	0	0	0	0	0	0	0
b19611 AGAY01000002 Neisseria shayeganii 871 DSM 22246	0	0	0	0	0	0	0	0	0	0	0	0	0	0	0	0	0	0	0	0	0	0	0	0	0	0	0	0	0	0	0	0	0	1	1	0	0	0	0	0	0	0	0	0	0	0	0	0	0
b431 X68263 Agrobacterium tumefaciens C58	0	0	0	0	0	0	0	0	0	0	0	0	0	0	0	0	0	0	0	0	0	0	0	0	0	0	0	0	0	0	0	0	0	0	0	0	3	3	3	1	1	0	0	0	0	0	0	0	0
b29894 NZ_FRDD01000024 Xanthomonas retroflexus 1	0	0	0	0	0	0	0	0	0	0	0	0	0	0	0	0	0	0	0	0	0	0	0	0	0	0	0	0	0	0	0	0	0	0	0	0	0	0	0	0	0	0	0	0	0	0	0	0	0
b20830 NZ_CAKP01000136 Caloramator australicus RC3 KCTC 5601	0	0	0	0	0	0	0	0	0	0	0	0	0	0	0	0	22	0	0	0	0	0	0	0	0	0	0	0	0	0	0	4	0	0	0	0	0	0	0	0	0	0	0	0	0	0	0	0	0
b14108 NZ_ACIL02000003 Catonella morbi ATCC 51271	0	0	0	0	0	0	0	0	0	0	0	0	0	0	0	0	0	0	0	0	0	0	0	0	0	0	0	0	0	0	0	0	0	0	0	0	0	0	0	0	0	0	0	0	0	0	0	0	0
b17557 CP002106 Olsenella uli DSM 7084	0	0	0	0	0	0	0	0	0	0	0	0	0	0	0	0	0	0	0	0	0	0	0	0	0	0	0	0	0	0	0	0	0	0	0	0	0	0	0	0	0	0	9	9	9	0	0	0	0
b29160 NZ_LN831056 Flaviflexus massiliensis SIT4	0	0	0	0	0	0	0	0	0	0	0	0	0	0	0	0	0	0	0	1	0	0	0	0	0	0	0	0	2	0	0	2	0	0	1	0	0	1	0	0	0	0	0	0	0	0	0	0	0
b19113 NZ_AENJ01000375 Corynebacterium bovis DSM 20582	0	0	0	0	0	0	0	0	0	0	0	0	0	0	0	0	0	0	0	0	0	0	0	0	0	0	0	0	0	0	0	0	0	0	0	0	0	0	0	0	0	0	0	0	0	0	0	0	0
b28143 NC_022576 Candidatus Symbiobacter mobilis CR	0	0	0	0	0	0	0	0	0	0	0	0	0	0	0	0	0	0	0	0	0	0	0	0	0	0	0	0	7	0	0	0	0	0	0	0	0	0	0	0	0	0	0	0	0	0	0	0	0
b137 M22382 Homo sapiens mitochondrion	0	0	0	0	0	0	0	0	0	1	0	0	0	0	0	0	0	0	0	0	0	0	0	0	8	1	0	0	0	0	0	0	0	0	0	0	0	0	0	0	0	0	0	0	0	0	0	0	0
b31584 NZ_MUFP01000020 Salinivibrio proteolyticus DSM 19052	0	0	0	0	0	0	0	0	0	0	0	0	0	0	0	0	0	0	0	0	0	0	0	0	0	0	0	0	0	0	0	0	0	0	0	0	0	0	0	0	0	0	0	0	0	0	0	0	13
b29156 NZ_JRWG01000012 Vitellibacter aquimaris D-24	0	0	0	0	0	0	0	0	0	0	0	0	0	0	0	0	0	0	0	0	0	0	0	0	0	0	0	0	0	0	0	0	0	0	0	0	0	0	0	0	0	0	0	0	0	0	0	0	0
b3444 AY123728 Streptococcus pluranimalium ATCC 700864	0	0	0	0	0	0	0	0	0	0	0	0	0	0	0	0	0	0	0	0	0	0	0	0	0	0	0	0	0	0	0	0	0	0	0	0	0	0	0	0	0	0	0	0	0	0	0	0	0
b20371 AICN01000069 Lactobacillus gastricus PS3	0	0	0	0	0	0	0	0	0	0	0	0	0	0	0	0	0	0	0	0	0	0	0	0	0	0	0	0	0	0	0	0	0	0	0	0	0	0	0	0	0	0	0	0	0	0	0	0	0
b28421 BAVR01000016 Clostridium straminisolvens JCM 21531	0	0	0	0	0	0	0	0	0	0	0	0	0	0	0	0	0	0	0	0	0	0	0	0	0	0	0	0	0	0	0	0	0	0	0	0	0	0	0	0	0	0	0	0	0	0	0	0	0
b30107 NZ_FZNO01000030 Blastococcus sp. DSM 44272	0	0	0	0	0	0	0	0	0	0	0	0	0	0	0	0	0	0	0	2	0	0	0	0	0	0	0	0	1	0	0	6	0	0	0	0	0	0	0	0	0	0	0	0	0	0	0	0	0
b32798 NZ_PZZP01000004 Desmospora activa DSM 45169	0	0	0	0	0	0	0	0	0	0	0	0	0	0	0	0	0	0	0	0	0	0	0	0	0	0	0	0	0	0	0	1	0	0	0	0	0	0	0	0	0	0	0	0	0	0	1	0	0
b7499 XM_617299 Bos taurus Hereford (L1 Dominette 01449)	0	0	0	0	0	0	0	0	0	0	0	0	0	0	0	0	0	0	0	0	0	0	0	0	0	0	0	0	0	0	0	0	0	11	0	0	0	0	0	0	0	0	0	0	0	0	0	0	0
b33252 QPJW01000003 Fontibacillus phaseoli CECT 8333	0	0	0	0	0	0	0	0	0	0	0	0	0	0	0	0	0	0	0	0	0	0	0	0	0	0	0	0	0	0	0	0	0	0	0	0	0	0	0	0	0	0	0	0	0	0	0	0	0
b32248 AP018040 Petrimonas sp. IBARAKI	0	0	0	0	0	0	0	0	0	0	0	0	0	0	0	0	0	0	0	0	0	0	0	0	0	0	0	0	0	0	0	0	0	0	0	11	0	0	0	0	0	0	0	0	0	0	0	0	0
b7740 NC_007498 Pelobacter carbinolicus DSM 2380	0	0	0	0	0	0	0	0	0	0	0	0	0	0	0	0	0	0	0	0	0	0	0	0	0	0	0	0	0	0	0	1	0	0	0	0	0	0	0	0	0	0	0	0	0	0	0	0	0
b13679 ACNN01000005 Porphyromonas endodontalis ATCC 35406	0	0	0	0	0	0	0	0	0	0	0	0	0	0	0	0	0	0	0	0	0	0	0	0	0	0	0	5	0	5	0	0	0	0	0	0	0	0	0	0	0	0	0	0	0	0	0	0	0
b12466 XM_001928609 Sus scrofa	0	0	0	0	0	0	0	0	0	0	0	0	0	0	0	0	0	0	0	0	0	0	0	0	0	0	8	0	0	0	0	0	0	0	0	0	0	0	0	0	0	0	0	0	0	0	0	0	0
b26942 NZ_AQXM01000049 Acaricomes phytoseiuli DSM 14247	0	0	0	0	0	0	0	0	0	0	0	0	0	0	0	0	0	0	0	0	0	0	0	0	0	0	0	0	0	0	16	2	0	0	0	0	0	0	0	0	0	0	0	0	0	0	0	0	0
b33044 NZ_KB907978 Yoonia vestfoldensis DSM 16212	0	0	21	0	0	0	0	0	0	0	0	0	0	0	0	0	0	0	0	0	0	0	0	0	0	0	0	0	0	0	0	0	0	0	0	0	0	0	0	0	0	0	0	0	0	0	0	0	0
b32446 NZ_PYWB01000001 Devosia submarina JCM 18935	0	0	0	0	0	0	0	0	0	0	0	0	0	0	0	0	0	0	0	0	0	0	0	0	0	0	0	0	0	0	12	0	0	0	0	0	0	0	0	0	0	0	0	0	0	0	0	0	0
b32567 QENV01000004 Devosia sp. PTEAB7WZ	0	0	0	0	0	0	0	0	0	0	0	0	0	0	0	0	0	0	0	0	0	0	0	0	0	0	0	0	0	0	0	3	12	0	0	0	0	0	0	0	0	0	0	0	0	0	0	0	0
b17984 NZ_ADDX01000027 Ruminococcaceae bacterium sp. D16	0	0	0	0	0	0	0	0	0	0	0	0	0	0	0	0	0	0	0	0	0	0	0	0	0	0	0	0	0	0	0	0	0	0	0	0	0	0	0	0	0	0	0	0	0	0	0	0	0
b9964 AAWL01000019 Thermosinus carboxydivorans Nor1	0	0	0	0	0	0	0	0	0	0	0	0	0	0	0	0	0	0	0	0	0	0	0	0	0	0	0	0	0	0	0	0	0	0	0	0	0	0	0	0	0	0	0	0	0	0	0	0	0
b28186 AGWZ01000001 Afipia felis ATCC 53690	0	0	0	0	0	0	0	0	0	0	0	0	0	0	0	0	0	0	0	0	0	0	0	0	0	0	0	0	0	0	0	0	0	0	0	0	0	0	0	0	0	0	0	0	0	0	0	0	0
b29876 NHZR01000026 Clostridium diolis NJP7	0	0	0	0	0	0	0	0	0	0	0	0	0	0	0	0	0	0	0	0	0	0	0	0	0	0	0	0	0	0	0	8	0	0	0	0	0	0	0	0	0	0	0	0	0	0	1	0	0
b6827 AY691266 Megamonas hypermegale ATCC 25560	0	0	0	0	0	0	0	0	0	0	0	0	0	0	0	0	19	0	0	0	0	0	0	0	0	0	0	0	0	0	0	0	0	0	0	0	0	0	0	0	0	0	0	0	0	0	0	0	0
b7752 NC_007512 Pelodictyon luteolum DSM 273	0	0	0	0	0	0	0	0	0	0	0	0	0	0	0	0	0	0	0	0	0	0	0	0	0	0	0	0	0	0	0	0	0	0	0	0	0	0	0	0	0	0	0	0	0	0	0	0	0
b18053 HM103913 Granulicatella para-adiacens NTUH_9631	0	0	0	0	0	0	0	0	0	0	0	0	6	6	6	0	0	0	0	0	0	0	0	0	0	0	0	0	0	0	0	0	0	0	0	0	0	0	0	0	0	0	0	0	0	0	0	0	0
b28211 AWWC01000006 Jonquetella sp. BV3C21	0	0	0	0	0	0	0	0	0	0	0	0	0	0	0	0	0	0	0	0	0	0	0	0	0	0	0	0	0	0	0	0	0	0	0	0	0	0	0	0	0	0	0	0	0	0	0	0	0
b10642 ABEE02000017 Parvimonas micra ATCC 33270	0	0	0	0	0	0	0	0	0	0	0	0	0	0	0	0	0	0	0	0	0	0	0	0	0	0	0	0	0	0	0	0	0	0	0	0	0	0	0	0	0	0	0	0	0	0	0	0	0
b30214 NZ_LT629739 Brevibacterium sandarakinum DSM 22082	0	0	0	0	0	0	0	0	0	0	0	0	0	0	0	0	0	0	0	0	0	0	0	0	0	0	0	0	0	0	0	0	16	0	0	0	0	0	0	0	0	0	0	0	0	0	0	0	0
b30562 LT906467 Corynebacterium imitans NCTC13015	0	0	0	3	3	3	0	0	0	0	0	0	0	0	0	0	0	0	0	0	0	0	0	0	0	0	0	0	0	0	0	0	0	0	0	0	0	0	0	0	0	0	0	0	0	0	0	0	2
b865 AY004274 Bifidobacterium pseudocatenulatum JCM1200	0	0	0	0	0	0	0	0	0	0	0	0	0	0	0	1	1	0	0	0	0	0	0	0	0	0	0	0	0	0	0	0	0	0	0	0	0	0	0	0	0	0	4	4	4	0	0	0	0
b19900 NZ_AEXB01000021 Enterobacter mori LMG 25706	0	0	0	0	0	0	0	0	0	0	0	0	0	0	0	0	0	0	0	0	0	0	0	0	0	0	0	0	0	0	0	0	0	0	0	0	0	0	0	0	0	0	0	0	0	0	0	0	0
b18486 AERM01000060 Shigella dysenteriae CDC 74-1112	0	0	0	0	0	0	0	0	0	0	17	0	0	0	0	0	0	0	0	0	0	0	0	0	0	0	0	0	0	0	0	0	0	0	0	0	0	0	0	0	0	0	0	0	0	0	0	0	0
b13659 ACGE01000074 Corynebacterium striatum ATCC 6940	0	0	0	0	0	0	0	0	0	0	0	0	0	0	0	0	0	0	0	0	0	0	0	0	0	0	0	0	0	0	0	0	0	0	0	0	0	0	0	0	0	0	2	2	0	0	0	0	0
b28650 NZ_FTOF01000005 Corynebacterium appendicis DSM 44531	0	0	0	0	0	0	0	0	0	0	0	0	0	0	0	0	0	0	0	0	0	0	0	0	0	0	0	0	0	0	0	0	0	0	0	0	0	0	0	0	0	0	0	0	0	0	0	0	0
b29757 NZ_NFSC01000030 Arthrobacter agilis 4041	0	0	0	0	0	0	0	0	0	0	0	0	0	0	0	0	0	0	0	0	0	0	0	0	0	0	0	0	0	0	0	0	0	0	0	0	0	0	0	0	0	0	0	0	0	0	0	0	0
b29704 LYUT01000014 Enterobacter kobei ECC3047	0	0	0	0	0	0	0	0	0	0	0	0	0	0	0	0	0	0	0	0	0	0	0	0	0	0	0	0	0	0	0	0	0	0	0	0	0	0	0	0	0	0	0	0	0	0	0	0	0
b1256 AY044101 Shigella boydii	0	0	0	0	0	0	0	0	0	0	15	0	0	0	0	0	0	0	0	0	0	0	0	0	0	0	0	0	0	0	0	0	0	0	0	0	0	0	0	0	0	0	0	0	0	0	0	0	0
b26825 NZ_APWM01000002 Dickeya zeae MS1	0	0	0	0	0	0	0	0	0	0	0	0	0	0	0	0	0	0	0	0	0	0	0	0	0	0	0	0	0	0	0	0	0	0	0	0	0	0	0	0	0	0	0	0	0	0	0	0	0
b26990 NZ_CAJD01000023 Brevibacterium massiliense 5401308	0	0	0	0	0	0	0	0	0	0	0	0	0	0	0	0	1	0	0	0	0	0	0	0	0	0	0	0	0	0	0	0	0	0	0	0	0	0	0	0	0	0	0	0	0	0	0	0	0
b27296 NZ_AQYA01000031 Streptococcus henryi DSM 19005	0	0	0	0	0	0	0	0	0	0	0	0	0	0	0	0	0	0	0	0	0	0	0	0	0	0	0	0	1	0	0	2	0	0	0	0	0	0	0	0	0	0	0	0	0	0	8	0	0
b30461 NZ_FMCX01000006 Micromonospora mirobrigensis DSM 44830	0	0	0	0	0	0	0	0	0	0	0	0	0	0	0	0	0	0	0	0	0	0	0	0	0	0	0	0	0	0	0	0	0	0	0	0	0	0	0	0	0	0	0	0	0	0	0	0	0
b32596 NZ_NASR01000003 Gilliamella apis A-TSA4	0	0	0	0	0	0	0	0	0	0	0	0	0	0	0	0	0	0	0	0	0	0	0	0	0	0	0	0	0	0	0	0	0	0	16	0	0	0	0	0	0	0	0	0	0	0	0	0	0
b818 AF245681 Enterococcus faecium ATCC 19434	0	0	0	0	0	0	0	0	0	0	16	0	0	0	0	0	0	0	0	0	0	0	0	0	0	0	0	0	0	0	0	0	0	0	0	0	0	0	0	0	0	0	0	0	0	0	0	0	0
b15257 ACYW01000056 Corynebacterium jeikeium ATCC 43734	0	0	0	0	0	0	0	0	0	0	0	0	0	0	0	0	0	0	0	0	0	0	0	0	0	0	0	0	0	0	0	0	0	0	0	0	0	0	0	0	0	0	0	0	0	0	0	0	0
b21414 NZ_AMSG01000004 Galbibacter sp. ck-I2-15	0	0	0	0	0	0	0	0	0	0	0	0	0	0	0	6	2	7	0	0	0	0	0	0	0	0	0	0	0	0	0	0	0	0	0	0	0	0	0	0	0	0	0	0	0	0	0	0	0
b28151 NZ_ATTI01000001 Sphingomonas phyllosphaerae 5.2	0	0	0	0	0	0	0	0	0	0	0	0	0	0	0	0	0	0	0	0	0	0	0	0	0	0	0	0	0	0	1	0	0	0	0	0	0	0	0	0	0	0	0	0	0	0	0	0	3
b29701 NZ_AQOV01000002 Methylomonas sp. MK1	0	0	0	0	0	0	0	0	0	0	0	0	0	0	0	0	0	0	0	0	0	0	0	0	0	0	0	0	0	0	0	9	0	0	0	0	0	0	0	0	0	0	0	0	0	0	0	0	0
b18648 NZ_AEWU01000021 Haemophilus parainfluenzae ATCC 33392	0	0	0	0	0	0	0	0	0	0	0	0	0	0	0	0	0	0	0	0	0	0	0	0	0	0	0	0	0	0	0	0	0	0	0	0	0	0	0	0	0	0	0	0	0	0	0	0	0
b29225 NZ_FUWO01000028 Globicatella sulfidifaciens DSM 15739	0	0	0	0	0	0	0	0	0	0	0	0	0	0	0	0	0	0	0	0	0	0	0	0	0	0	0	0	0	0	0	0	0	0	0	0	0	0	0	0	0	0	0	0	0	0	0	0	9
b17420 NC_014218 Arcanobacterium haemolyticum DSM 20595	0	0	0	0	0	0	0	0	0	0	0	0	0	0	0	0	0	0	0	0	0	0	0	0	0	0	0	0	3	0	0	0	0	0	0	0	0	0	0	0	0	0	0	0	0	0	0	0	0
b19908 Clostridium stercorarium subsp. stercorarium DSM 8532	0	0	0	0	0	0	0	0	0	0	0	0	0	0	0	0	14	0	0	0	0	0	0	0	0	0	0	0	0	0	0	0	0	0	0	0	0	0	0	0	0	0	0	0	0	0	0	0	0
b32974 NZ_QHLY01000012 Cryobacterium arcticum SK-1 CGMCC 1.15194	0	0	0	0	0	0	0	0	0	0	0	0	0	0	0	0	0	0	0	0	0	0	0	0	0	0	0	0	0	0	0	0	0	0	0	0	0	0	0	0	0	0	0	0	0	0	0	0	0
b29766 NZ_FUIC01000054 Gulosibacter sp. 10	0	0	0	0	0	0	0	0	0	0	0	0	0	0	0	0	0	0	0	0	0	0	0	0	0	0	0	0	0	0	0	0	0	0	0	0	0	0	0	0	0	0	0	0	0	0	0	0	0
b1117 AF352808 Streptococcus anginosus ATCC 33397	0	0	0	0	0	0	0	0	0	0	0	0	0	0	0	0	0	0	0	0	0	0	0	0	0	0	0	0	0	0	0	0	0	0	0	0	0	0	0	0	0	0	0	0	0	0	0	0	0
b18277 AEPP01000035 Actinomyces sp. oral taxon 180 str. F0310	0	0	0	0	0	0	0	0	0	0	0	0	0	0	0	0	1	0	0	0	0	0	0	0	0	0	0	0	0	0	0	0	0	0	0	0	0	0	0	0	0	0	0	0	0	0	0	0	0
b27367 NZ_KB900367 Peptoniphilus lacrimalis DSM 7455	0	0	0	0	0	0	0	0	0	0	0	0	0	0	0	0	2	0	0	0	0	0	0	0	0	0	0	0	0	0	0	7	0	0	0	0	0	0	0	0	0	0	0	0	0	0	0	0	0
b30570 LT906441 Cutibacterium granulosum NCTC11865	0	0	0	0	0	0	0	0	0	0	0	0	0	0	0	0	0	0	0	2	0	0	0	0	0	0	0	0	0	0	0	0	0	0	0	0	0	0	0	0	0	0	0	0	0	0	0	0	0
b31177 NZ_MPZS01000003 Thioclava marina 11.10-0-13 MCCC 1A03502	0	0	0	0	0	0	0	0	0	0	0	0	0	0	0	0	0	0	0	0	0	0	0	0	0	0	0	0	0	0	0	0	0	0	0	0	0	0	0	0	1	0	0	0	0	0	0	0	0
b3350 AY123701 Abiotrophia defectiva ATCC 49176	0	0	0	0	0	0	0	0	0	0	0	0	0	0	0	0	0	0	0	0	0	0	0	0	0	0	0	0	0	0	0	0	0	0	0	0	0	0	0	0	0	0	0	0	0	0	0	0	0
b20192 ACRN01000011 Actinomyces graevenitzii C83	0	0	0	0	0	0	0	0	0	0	0	0	4	4	4	0	0	0	0	0	0	0	0	0	0	0	0	0	0	0	0	0	0	0	0	0	0	0	0	0	0	0	0	0	0	0	0	0	0
b21507 ACUA01000013 Parabacteroides sp. D25	0	0	0	0	0	0	0	0	0	0	0	0	0	0	0	0	0	0	0	0	0	0	0	0	1	1	0	1	1	0	1	1	0	0	0	0	0	0	0	0	0	0	0	0	0	0	0	0	0
b33010 UAVU01000003 Cedecea neteri NCTC12120	0	0	0	0	0	0	0	0	0	0	0	0	0	0	0	0	0	0	0	0	0	0	3	3	0	0	0	0	0	0	0	0	0	0	0	0	0	0	0	0	0	0	0	0	0	0	0	0	0
b14218 CP001614 Teredinibacter turnerae T7901	0	0	0	0	0	0	0	0	0	0	0	0	0	0	0	0	12	0	0	0	0	0	0	0	0	0	0	0	0	0	0	0	0	0	0	0	0	0	0	0	0	0	0	0	0	0	0	0	0
b254 AF036323 Staphylococcus aureus subsp. anaerobius ATCC 35844	0	0	0	0	0	0	0	0	0	0	0	0	0	0	0	0	0	0	0	0	0	0	0	0	0	0	0	0	0	0	0	0	0	0	0	0	0	0	0	0	0	0	0	0	0	0	0	0	0
b28047 CP000282 Saccharophagus degradans 2-40 ATCC 43961	0	0	0	0	0	0	0	0	0	0	0	0	0	0	0	0	0	0	0	0	0	0	0	0	0	0	0	0	0	0	0	8	0	0	0	0	0	0	0	0	0	0	0	0	0	0	0	0	0
b31688 NZ_PJCP01000008 Pseudomonas guariconensis MR119	0	0	0	0	0	0	0	0	0	0	0	0	0	0	0	0	0	0	0	0	0	0	0	0	0	0	0	0	0	0	0	0	0	0	0	0	0	0	0	0	0	0	0	0	0	0	0	0	0
b32037 NZ_PSNW01000001 Solimonas sp. HR-BB	0	0	0	0	0	0	0	1	0	0	0	0	0	0	0	0	0	0	0	0	0	0	0	0	0	0	0	0	3	0	0	2	0	0	0	0	0	1	0	0	0	0	0	0	0	0	0	0	0
b1124 AF352805 Streptococcus pneumoniae ATCC 33400	0	0	0	0	0	0	1	0	0	0	0	0	1	0	0	0	0	0	0	0	0	0	0	0	0	0	0	0	0	0	0	0	0	0	0	0	0	0	0	0	0	0	0	0	0	0	0	0	0
b16843 NZ_ADNU01000049 Brevibacterium mcbrellneri ATCC 49030	0	0	0	0	0	0	0	0	0	0	0	0	0	0	0	0	0	0	0	0	0	0	0	0	0	0	0	0	0	0	1	1	0	0	0	0	0	0	0	0	0	0	0	0	0	0	0	0	0
b14123 ACBX01000045 Prevotella copri DSM 18205	0	0	0	0	0	0	0	0	0	0	0	0	0	0	0	0	0	0	0	0	0	0	0	0	0	0	0	0	0	0	0	0	0	0	0	0	0	0	0	0	0	0	0	0	0	0	0	0	0
b32109 PVYZ01000009 Rhizobium tropici NFR14	0	0	0	0	0	0	0	0	0	0	0	0	0	1	0	0	0	0	0	0	0	0	0	0	0	0	0	0	0	0	0	2	0	0	0	0	0	0	0	0	0	0	0	0	0	0	0	0	0
b32352 NZ_PJME01000063 Streptomyces geranii A301	0	0	0	0	0	0	0	0	0	0	0	0	0	0	0	0	0	0	0	0	0	0	0	0	0	0	0	0	0	0	0	0	0	0	0	0	0	0	0	0	0	0	0	11	0	0	0	0	0
b1030 AF440238 Bacteroides vulgatus ATCC 8482	0	0	0	0	0	0	0	0	0	0	0	0	0	0	0	0	0	0	0	0	0	0	0	0	0	0	0	0	0	0	0	0	0	0	0	0	0	0	0	0	0	0	0	0	0	0	0	0	0
b29245 NZ_MZGW01000003 Clostridium thermoalcaliphilum DSM 7309	0	0	0	0	0	0	0	0	0	0	0	0	0	0	0	0	0	0	0	0	0	0	0	0	0	0	0	0	0	0	0	0	0	0	0	0	0	0	0	0	0	0	0	0	0	0	0	0	0
b6774 AY691213 Bacteroides stercoris ATCC 43183	0	0	0	0	0	0	0	0	0	0	0	0	0	0	0	0	0	0	0	0	0	0	0	0	0	0	0	0	0	0	0	0	0	0	0	0	0	0	0	0	0	0	0	0	0	0	0	0	0
b31614 PKJW01000003 Leclercia adecarboxylata UMB0660	0	0	0	0	0	0	0	0	0	0	0	0	0	0	0	0	0	0	0	0	0	0	0	0	0	0	0	0	0	0	0	0	0	0	0	0	0	0	0	0	0	0	0	0	0	0	0	0	0
b32987 NC_037998 Guinardia striata chloroplast	0	0	0	0	0	0	0	0	0	0	0	0	0	0	0	0	0	0	0	0	0	0	0	0	0	0	0	0	0	0	0	0	0	0	0	0	0	0	0	0	0	0	0	0	0	0	0	0	0
b6825 AY691264 Lactobacillus intestinalis ATCC 49335	0	0	0	0	0	0	0	0	0	0	0	0	0	0	0	0	0	0	0	0	0	0	0	0	0	0	0	0	0	0	0	0	0	0	0	0	0	0	0	0	0	0	0	0	0	0	0	0	0
b1464 AF242286 Staphylococcus pasteuri BM9359	0	0	0	0	0	0	0	0	0	0	0	0	0	0	0	0	0	0	0	0	0	0	0	0	0	0	0	0	0	0	0	0	0	0	0	0	0	0	0	0	0	0	0	0	0	0	0	0	0
b22745 NZ_ANPE01000219 Arthrobacter crystallopoietes BAB-32	0	0	0	0	0	0	0	0	0	0	0	0	0	0	0	0	0	0	0	0	0	0	0	0	0	0	0	0	0	0	0	8	0	0	0	0	0	0	0	0	0	0	0	0	0	0	0	0	0
b29571 NZ_BDFD01000015 Mariprofundus micogutta ET2	0	0	0	0	0	0	0	0	0	0	0	0	0	0	0	0	0	0	0	0	0	0	0	0	0	0	0	0	0	0	0	0	0	0	0	0	0	0	0	0	0	0	0	10	0	0	0	0	0
b33329 NZ_CP015163 Amycolatopsis albispora WP1 CGMCC 10738	0	0	0	0	0	0	0	0	0	0	0	0	0	0	0	0	3	0	0	0	0	0	0	0	0	0	0	0	0	0	0	0	0	0	0	0	0	0	0	0	0	0	0	0	0	0	0	0	0
b6810 AY691249 Desulfotomaculum ruminis ATCC 23193	0	0	0	0	0	0	0	0	0	0	0	0	0	0	0	0	0	0	0	0	0	0	0	0	0	0	0	0	0	0	0	0	0	0	0	0	0	0	0	0	0	0	0	0	0	0	0	0	0
b13602 AB480538 Prevotella pallens JCM 11140	0	0	0	0	0	0	0	0	0	0	0	0	0	0	0	0	0	0	0	0	0	0	0	0	0	0	0	0	0	0	0	0	0	0	0	0	0	0	0	0	0	0	0	0	0	0	0	0	0
b153 L41394 Caulobacter crescentus NA1000	0	0	0	0	0	0	0	0	0	0	0	0	0	0	0	0	0	0	0	0	0	0	0	0	0	0	0	0	0	0	0	0	0	0	0	0	0	0	0	0	0	0	0	0	0	0	0	0	0
b18974 XM_003253887 Nomascus leucogenys	0	0	0	0	0	0	0	0	0	3	3	3	0	0	0	0	0	0	0	0	0	0	0	0	0	0	0	0	0	0	0	0	0	0	0	0	0	0	0	0	0	0	0	0	0	0	0	0	0
b20820 ALIY01000002 Atopobium sp. ICM58	0	0	0	0	0	0	0	0	0	0	0	0	0	0	0	0	0	0	0	0	0	0	0	0	0	0	0	0	0	0	0	0	0	0	0	0	0	0	0	0	0	0	0	0	0	0	0	0	0
b30104 NZ_FZNZ01000022 Prevotella jejuni DSM 26989	0	0	0	0	0	0	0	0	0	0	0	0	1	0	0	0	0	0	0	0	0	0	0	0	0	0	0	0	0	0	0	0	0	0	0	0	2	2	2	0	0	0	0	0	0	0	0	0	0
b30283 NZ_MLFN01000128 Pantoea conspicua LMG 24534	0	0	0	0	0	0	0	0	0	0	0	0	0	0	0	0	0	0	0	0	0	0	0	0	0	0	0	0	0	0	0	0	0	0	0	0	0	0	0	0	0	0	0	0	0	0	0	0	0
b31620 PKHN01000001 Corynebacterium riegelii UMB0243	0	0	0	0	0	0	0	0	0	0	0	0	0	0	0	0	0	0	0	0	0	0	0	0	0	0	0	0	0	0	0	0	0	0	0	0	0	0	0	0	0	0	0	0	0	0	0	0	0
b19382 FR775907 Lactobacillus kitasatonis CIP 108218	0	0	0	0	0	9	0	0	0	0	0	0	0	0	0	0	0	0	0	0	0	0	0	0	0	0	0	0	0	0	0	0	0	0	0	0	0	0	0	0	0	0	0	0	0	0	0	0	0
b30707 NZ_CP019688 Corynebacterium glaucum DSM 30827	0	0	0	0	0	0	0	0	0	0	0	0	0	0	0	0	0	0	0	0	0	0	0	0	0	0	0	0	0	0	0	0	0	0	0	0	0	0	0	0	0	0	0	0	0	0	0	0	0
b9549 CP000961 Shewanella woodyi ATCC 51908	0	0	0	0	0	0	0	0	0	0	0	0	0	0	0	0	0	0	0	0	0	0	0	0	0	0	0	0	0	0	0	0	0	0	0	0	0	0	0	0	0	0	0	0	0	0	0	0	0
b26444 NZ_APMY01000020 Rhodococcus rhodnii LMG 5362	0	0	0	0	0	0	0	0	0	0	0	0	0	0	0	0	0	0	0	0	0	0	0	0	0	0	0	0	0	0	0	0	0	0	0	0	0	0	0	0	0	0	0	0	0	0	0	0	0
b29218 NZ_FUWR01000008 Geobacter thiogenes ATCC BAA-34	0	0	0	0	0	0	0	0	0	0	0	0	0	0	0	0	0	0	0	0	0	0	0	0	0	0	0	0	0	0	0	2	0	0	0	0	0	1	0	0	0	0	0	0	0	0	0	0	0
b3323 AF405395 Pediococcus claussenii ATCC BAA-344	0	0	0	0	0	0	0	0	0	0	0	0	0	0	0	0	0	0	0	0	0	0	0	0	0	0	0	0	0	0	0	0	0	0	0	0	0	0	0	0	0	0	0	0	0	0	0	0	0
b19213 NC_015563 Delftia sp. Cs1-4	0	0	0	0	0	0	0	0	0	0	0	0	0	0	0	0	0	0	0	0	0	0	0	0	1	0	0	0	0	0	1	0	0	0	0	0	0	0	0	0	0	0	0	0	0	0	0	0	0
b33253 QPJT01000040 Anaerobacterium chartisolvens DSM 27016	0	0	0	0	0	0	0	0	0	0	0	0	4	0	4	0	0	0	0	0	0	0	0	0	0	0	0	0	0	0	0	0	0	0	0	0	0	0	0	0	0	0	0	0	0	0	0	0	0
b7634 NC_008346 Syntrophomonas wolfei subsp. wolfei strain Goettingen DSM 2245B	0	0	0	0	0	0	0	0	0	0	0	0	0	0	0	0	0	0	0	0	0	0	0	0	0	0	0	0	0	0	0	0	0	0	0	0	0	0	0	0	0	0	0	0	0	0	0	0	4
b18687 AEWJ01000023 Novosphingobium nitrogenifigens DSM 19370	0	0	0	0	0	0	0	0	0	0	0	0	0	0	0	0	0	0	0	0	0	0	0	0	0	0	0	0	0	0	0	0	0	0	0	0	0	0	0	0	0	0	0	0	0	0	0	0	0
b31579 NZ_PKFT01000003 Lelliottia sp. F153	0	0	0	0	0	0	0	0	0	0	0	0	0	0	0	0	0	0	0	0	0	0	0	0	0	0	0	0	0	0	0	0	0	0	0	0	0	0	0	0	0	6	0	0	0	0	0	0	0
b19516 AFWQ01000017 Neisseria weaveri LMG 5135	0	0	0	0	0	0	0	0	0	0	0	0	0	0	0	0	0	0	0	0	0	0	0	0	0	0	0	0	0	0	0	0	0	0	0	0	0	0	0	0	0	0	0	0	0	0	0	0	0
b23400 NZ_AODN01000079 Rhodococcus qingshengii BKS 20-40	0	0	0	0	0	0	0	0	0	0	0	0	0	0	0	0	0	0	0	0	0	0	0	0	0	0	0	0	0	0	0	0	0	0	0	0	0	0	0	0	0	0	0	0	0	0	0	0	0
b26866 NZ_KB907259 Paenibacillus fonticola DSM 21315	0	0	0	0	0	0	0	0	0	0	0	0	0	0	0	0	7	0	0	0	0	0	0	0	0	0	0	0	0	0	0	0	0	0	0	0	0	0	0	0	0	0	0	0	0	0	0	0	0
b27638 NZ_JH976537 Nodosilinea nodulosa PCC 7104	0	0	0	0	0	0	0	0	0	0	0	0	0	0	0	0	0	0	0	0	0	0	0	0	0	0	0	0	0	0	0	0	0	0	0	0	0	0	0	0	0	0	0	0	0	0	0	0	0
b28575 NZ_MJIH01000001 Peptoniphilus grossensis 35-6-1	0	0	0	0	0	0	0	0	0	0	0	0	0	0	0	0	0	0	0	0	0	0	0	0	0	0	0	0	0	0	0	4	0	0	0	0	0	0	0	0	0	0	0	0	0	0	0	0	0
b31046 NWSN01000007 Rhizobium anhuiense C15	0	0	0	0	0	0	0	0	0	0	0	0	0	0	0	0	0	0	0	0	0	0	0	0	0	0	0	0	0	0	0	1	0	0	0	0	0	0	0	0	0	0	0	0	0	0	0	0	0
b32488 PYHR01000002 Miniimonas sp. PCH200	0	0	0	0	0	0	0	0	0	0	0	0	0	0	0	0	0	0	0	0	0	0	0	0	0	0	0	0	0	0	0	0	0	0	0	0	0	0	0	0	0	0	0	0	0	0	0	0	0
b32831 QFFM01000006 Bifidobacterium callitrichidarum TRI 5 DSM 103152	0	0	0	0	0	0	0	0	0	0	0	0	0	0	0	0	0	0	0	0	0	0	0	0	0	0	0	0	0	0	0	0	0	0	0	0	0	0	0	0	0	0	0	0	0	0	0	0	0
b408 AB008142 Enterobacter agglomerans JCM1236	0	0	0	0	0	0	0	0	0	0	0	0	0	0	0	0	0	0	0	0	0	0	0	0	0	0	0	0	0	0	0	0	0	0	0	0	0	0	0	0	0	0	0	0	0	0	0	0	0
b33346 NZ_UAPR01000015 Actinomyces odontolyticus NCTC9935	0	0	0	0	0	0	0	0	0	0	0	0	0	0	0	0	0	0	0	0	0	0	0	0	0	0	0	0	0	0	0	0	0	0	0	0	0	0	0	0	0	0	0	0	0	0	0	0	0
b10200 EF571589 Lactobacillus johnsonii ATCC 33200	0	0	0	0	0	0	0	0	0	0	1	0	0	0	0	0	0	0	0	0	0	0	0	0	0	0	0	0	0	0	0	0	0	0	0	0	0	0	0	0	0	0	0	0	0	0	0	0	0
b17885 FN298395 Erwinia rhapontici WMR127	0	0	0	0	0	0	0	0	0	0	0	0	0	0	0	0	0	0	0	0	0	0	0	0	0	0	0	0	0	0	0	0	0	0	0	0	0	0	0	0	0	0	0	0	0	0	0	0	0
b21700 AGWX01000004 Afipia broomeae ATCC 49717	0	0	0	0	0	0	0	0	0	0	0	0	0	0	0	0	0	0	0	0	0	0	0	0	0	0	0	0	0	0	0	0	0	0	0	0	0	0	0	0	0	0	0	0	0	0	0	0	0
b21948 CAKZ01000107 Cronobacter dublinensis 1210	0	0	0	0	0	0	0	0	0	0	0	0	0	0	0	0	0	0	0	0	0	0	0	0	0	0	0	0	0	0	0	0	0	0	0	0	0	0	0	0	0	0	0	0	0	0	0	0	0
b23464 AORX01000006 Streptococcus tigurinus 1366	0	0	0	0	0	0	0	0	0	0	0	0	0	7	0	0	0	0	0	0	0	0	0	0	0	0	0	0	0	0	0	0	0	0	0	0	0	0	0	0	0	0	0	0	0	0	0	0	0
b28196 AAXG02000005 Pseudoflavonifractor capillosus ATCC 29799	0	0	0	0	0	0	0	0	0	0	0	0	0	0	0	0	0	0	0	0	0	0	0	0	0	0	0	0	0	0	0	0	0	0	0	0	0	0	0	0	0	0	0	0	0	0	0	0	0
b28633 NZ_MKIM01000022 Rhizobium oryziradicis N19	0	0	0	0	0	0	0	0	0	0	0	0	0	0	0	0	0	0	0	0	0	0	0	0	0	0	0	0	0	0	0	3	0	0	0	0	0	0	0	0	0	0	0	0	0	0	0	0	0
b30679 NC_015671 Cellulomonas gilvus ATCC 13127	0	0	0	0	0	0	0	0	0	0	0	0	0	0	0	0	0	0	0	0	0	0	0	0	0	0	0	0	0	0	0	0	0	0	0	0	0	0	0	0	0	0	0	0	0	0	0	0	0
b31773 NZ_PQKC01000009 Leclercia sp. LSNIH2	0	0	0	0	0	0	0	0	0	0	0	0	0	0	0	0	0	0	0	0	0	0	0	0	0	0	0	0	0	0	0	0	0	0	0	0	0	1	0	0	0	0	0	0	0	0	0	0	0
b6863 NC_002942 Legionella pneumophila subsp. pneumophila str. Philadelphia 1	0	0	0	0	0	0	0	0	0	0	0	0	0	0	0	0	0	0	0	0	0	0	0	0	0	0	0	0	0	0	0	0	0	0	7	0	0	0	0	0	0	0	0	0	0	0	0	0	0
b821 AF245684 Enterococcus faecalis ATCC 19433	0	0	0	0	0	0	0	0	0	0	0	0	0	0	0	0	0	0	0	0	0	0	0	0	0	0	0	0	0	0	0	0	0	0	0	0	0	0	0	0	0	0	0	0	0	0	0	0	0
b17429 GL349422 Peptoniphilus sp. oral taxon 386 str. F0131	0	0	0	0	0	0	0	0	0	0	0	0	0	0	0	0	0	0	0	0	0	0	0	0	0	0	0	0	0	0	0	0	0	0	0	0	0	0	0	0	0	0	0	0	0	0	0	0	0
b29314 NZ_CAJD01000023 Brevibacterium ravenspurgense 5401308 CCUG 53855	0	0	0	0	0	0	0	0	0	0	0	0	0	0	0	0	0	0	0	0	0	0	0	0	0	0	0	0	0	0	0	0	0	0	0	0	0	0	0	0	0	0	0	0	0	0	0	0	0
b29404 NZ_FQLU01000002 Massiliomicrobiota timonensis SN16	0	0	0	0	0	0	0	0	0	0	0	0	0	0	0	0	0	0	0	0	0	0	0	0	0	0	0	0	0	0	0	0	0	0	0	0	0	0	0	0	0	0	0	0	0	0	0	0	0
b30062 FYEZ01000001 Kytococcus aerolatus DSM 22179	0	0	0	0	0	0	0	0	0	0	0	0	0	0	0	0	0	0	0	0	0	0	0	0	0	0	0	0	0	0	0	0	0	0	0	0	0	0	0	0	0	0	0	0	0	0	0	0	0
b288 AF240576 Bifidobacterium infantis JCM1210	0	0	0	0	0	0	0	0	0	0	0	0	0	0	0	0	0	0	0	0	0	0	0	0	0	0	0	0	0	0	0	0	0	0	0	0	0	0	0	0	0	0	0	0	0	0	0	0	0
b26799 NZ_KB911365 Lactobacillus parabrevis ATCC 53295	0	0	0	0	0	0	0	0	0	0	0	0	0	1	0	0	0	0	0	0	0	0	0	0	0	0	0	0	0	0	0	0	0	0	0	0	0	0	0	0	0	0	0	0	0	0	0	0	0
b27578 NZ_ANAZ01000024 Nocardiopsis valliformis DSM 45023	0	0	0	0	0	0	0	0	0	0	0	0	0	0	0	0	0	0	0	0	0	0	0	0	0	0	0	0	0	0	0	0	0	0	0	0	0	0	0	0	0	0	0	0	0	0	0	0	0
b28101 NZ_ATWL01000027 Ruania albidiflava DSM 18029	0	0	0	0	0	0	0	0	0	0	0	0	0	0	0	0	0	0	0	0	0	0	0	0	0	0	0	0	2	0	0	0	0	0	0	0	0	0	0	0	0	0	0	0	0	0	0	0	0
b29249 FBWI01000006 Agrobacterium fabrum J-07	0	0	0	0	0	0	0	0	0	0	0	0	0	0	0	0	0	0	0	0	0	0	0	0	0	0	0	0	0	0	0	1	0	0	0	0	0	0	0	0	0	0	0	0	0	0	0	0	0
b29846 NZ_CP013251 Endozoicomonas montiporae CL-33	0	0	0	0	0	0	0	0	0	0	0	0	0	0	0	0	0	0	0	0	0	0	0	0	0	0	0	0	0	0	0	3	0	0	0	0	0	0	0	0	0	0	0	0	0	0	0	0	0
b30338 NZ_FNNG01000001 Tepidimicrobium xylanilyticum DSM 23310	0	0	0	0	0	0	0	0	0	0	0	0	0	0	0	0	0	0	0	0	0	0	0	0	0	0	0	0	0	0	0	2	0	0	0	0	0	0	0	0	0	0	0	0	0	0	0	0	0
b30344 NZ_FPBH01000012 Paraburkholderia aspalathi LMG 27731	0	0	0	0	0	0	0	0	0	0	0	0	0	0	0	0	0	0	0	0	0	0	0	0	0	0	0	0	0	0	0	0	0	0	0	0	0	0	0	0	0	0	0	0	0	0	0	0	0
b30522 NZ_FZRE01000014 Prevotellaceae bacterium KH2P17	0	0	0	0	0	0	0	0	0	0	0	0	0	0	0	0	0	0	0	0	0	0	0	0	0	0	0	0	0	0	0	0	0	0	0	0	0	0	0	0	0	0	0	0	0	0	0	0	0
b32868 QKMG01000010 Paenarthrobacter nicotinovorans 25_8	0	0	0	0	0	0	0	0	0	0	0	0	0	0	0	0	0	0	0	0	0	0	0	0	0	0	0	0	0	0	0	0	0	0	0	0	0	0	0	0	0	0	0	0	0	0	0	0	0
b29217 NZ_FUXD01000070 Megasphaera cerevisiae DSM 20462	2	0	0	0	0	0	0	0	0	0	0	0	0	0	0	0	0	0	0	0	0	0	0	0	0	0	0	0	0	0	0	0	0	0	0	0	3	0	0	0	0	0	0	0	0	0	0	0	0
b32875 QJTI01000001 Rhodopseudomonas faecalis JCM 11668	0	0	0	0	0	0	0	0	0	0	0	0	0	0	0	0	0	0	0	0	0	0	0	0	0	0	0	0	0	0	0	0	0	0	0	0	0	0	0	0	0	0	0	0	0	0	0	0	0
b6855 AY691294 Ruminococcus bromii ATCC 27255	0	0	0	2	2	0	0	0	0	0	0	0	0	1	0	0	0	0	0	0	0	0	0	0	0	0	0	0	0	0	0	0	0	0	0	0	0	0	0	0	0	0	0	0	0	0	0	0	0
b19135 NZ_AFII01000001 Parvimonas sp. oral taxon 110 str. F0139	0	0	0	0	0	0	0	0	0	0	0	0	0	0	0	0	0	0	0	0	0	0	0	0	0	0	0	0	0	0	0	0	0	0	0	0	0	0	0	0	0	0	0	0	0	0	0	0	0
b32325 QAYE01000006 Sphingomonas faeni MA-olki	0	0	0	0	0	0	0	0	0	0	0	0	0	0	0	0	0	0	0	0	0	0	0	0	0	0	0	0	0	0	0	0	0	0	0	0	0	0	0	0	0	0	0	0	0	0	0	0	0
b5839 AY691309 Blautia producta ATCC 27340	0	0	0	0	0	0	0	0	0	0	0	0	0	0	0	0	0	0	0	0	0	0	0	0	0	0	0	0	0	0	0	0	0	0	0	0	0	0	0	0	0	0	0	0	0	0	0	0	0
b21566 NZ_AJLO01000008 Pseudomonas geniculata N1	0	0	0	0	0	0	0	0	0	0	0	0	0	0	0	0	0	0	0	0	0	0	0	0	0	0	0	0	0	0	0	0	0	0	0	0	0	0	0	0	0	0	0	0	0	0	0	0	0
b26978 NZ_AJTV01000018 Methylocystis parvus OBBP	0	0	0	0	0	0	0	0	0	0	0	0	0	0	0	0	0	0	0	0	0	0	0	0	0	0	0	0	0	0	0	1	0	0	0	0	0	0	0	0	0	0	0	0	0	0	1	0	0
b28604 NZ_LZGY01000126 Gilliamella apicola Fer2-1	0	0	0	0	0	0	0	0	0	0	0	0	0	0	0	0	0	0	0	0	0	0	0	0	0	0	0	0	0	0	0	0	0	0	5	0	0	0	0	0	0	0	0	0	0	0	0	0	0
b30426 NZ_FNJI01000027 Desulforhopalus singaporensis DSM 12130	0	0	0	0	0	0	0	0	0	0	0	0	0	0	0	0	0	0	0	0	0	0	0	0	0	0	0	0	1	0	0	0	0	0	0	0	0	0	0	0	0	0	0	0	0	0	0	0	0
b30900 NZ_CP018783 Curtobacterium pusillum AA3	0	0	0	0	0	0	0	0	0	0	0	0	0	0	0	0	0	0	0	0	0	0	0	0	0	1	0	0	0	0	0	2	0	0	0	0	0	0	0	0	0	0	0	0	0	0	0	0	0
b31691 NZ_OAML01000002 Pygmaiobacter massiliensis Marseille-P3336	0	0	0	0	0	0	0	0	0	0	0	0	0	0	0	0	0	0	0	0	0	0	0	0	0	0	0	0	0	0	0	0	0	0	0	0	0	0	0	0	0	0	0	0	0	0	0	0	0
b32190 NZ_CP027001 Corynebacterium camporealensis CIP 105508	0	0	0	0	0	0	0	0	0	0	0	0	0	0	0	0	0	0	0	0	0	0	0	0	0	0	0	0	0	0	0	0	0	0	0	0	0	0	0	0	0	0	0	0	0	0	0	0	0
b13639 ACHF01000011 Corynebacterium glucuronolyticum ATCC 51866	1	1	0	0	0	0	0	0	0	0	0	0	0	0	0	0	0	0	0	0	0	0	0	0	0	0	0	0	0	0	1	1	0	0	0	0	0	0	0	0	0	0	0	0	0	0	0	0	0
b31904 NZ_PTJC01000006 Lewinella xylanilytica DSM 29526	0	0	0	0	0	0	0	0	0	0	0	0	0	0	0	0	0	0	0	0	0	0	0	0	0	0	0	2	0	0	0	0	0	0	0	0	0	0	0	0	0	0	0	0	0	0	0	0	0
b12560 NW_002063285 Streptomyces sviceus ATCC 29083	0	0	0	0	0	0	0	0	0	0	0	0	0	0	0	0	0	0	0	0	0	0	0	0	0	0	0	0	0	0	0	0	0	0	0	0	0	0	0	0	0	0	0	0	0	0	0	0	0
b29325 NZ_AFUN01000038 Propionibacterium namnetense SK182B-JCVI	0	0	0	0	0	0	0	0	0	0	0	0	0	0	0	0	0	0	0	0	0	0	0	0	0	0	0	0	0	0	0	0	0	0	0	0	0	0	0	0	0	0	0	0	0	0	0	0	0
b30637 NZ_NQKM01000024 Pseudomonas fragi F1818	0	0	0	0	0	0	0	0	0	0	0	0	0	0	0	0	0	0	0	0	0	0	0	0	0	0	0	0	0	0	0	0	0	0	0	0	0	0	0	0	0	0	0	0	0	0	2	2	0
b31964 NZ_FNVA01000004 Bryocella elongata DSM 22489	0	0	0	0	0	0	0	0	0	0	0	0	0	0	0	0	0	0	0	0	0	0	0	0	0	0	0	0	0	0	0	0	0	0	0	0	0	0	0	0	0	0	0	0	0	0	0	0	0
b32440 NZ_PYCN01000004 Bradyrhizobium algeriense RST91	0	0	0	0	0	0	0	0	0	0	0	0	0	0	0	0	0	0	0	0	0	0	0	0	0	0	0	0	2	2	0	0	0	0	0	0	0	0	0	0	0	0	0	0	0	0	0	0	0
b14112 NZ_GG658011 Fusobacterium sp. 7_1	0	0	0	0	0	0	0	0	0	0	0	0	0	0	0	0	0	0	0	0	0	0	0	0	0	0	0	0	0	0	0	0	0	0	0	0	0	0	0	0	0	0	0	0	0	0	0	0	0
b17496 CP001666 Clostridium ljungdahlii ATCC 49587	0	0	0	0	0	0	0	0	0	0	0	0	0	0	0	0	3	0	0	0	0	0	0	0	0	0	0	0	0	0	0	0	0	0	0	0	0	0	0	0	0	0	0	0	0	0	0	0	0
b17633 AB547590 Prevotella albensis JCM 12258	0	0	0	0	0	0	0	0	0	0	0	0	0	0	0	0	0	0	0	0	0	0	0	0	0	0	0	0	2	0	0	0	0	0	0	0	0	0	0	0	0	0	0	0	0	0	0	0	0
b19219 AFOF01000007 Bradyrhizobiaceae bacterium SG-6C	0	0	0	0	0	0	0	0	0	0	0	0	0	0	0	0	0	0	0	0	0	0	0	0	0	0	0	0	0	0	0	0	0	0	0	0	0	0	0	0	0	0	0	0	0	0	0	0	0
b24166 XM_004378186 Trichechus manatus latirostris	0	0	0	0	0	0	0	0	0	0	0	0	0	0	0	0	0	0	0	0	0	0	0	0	0	2	0	0	0	0	0	0	0	0	0	0	0	0	0	0	0	0	0	0	0	0	0	0	0
b272 AF210319 Bifidobacterium adolescentis JCM1275	0	0	0	0	0	0	0	0	0	0	0	0	0	0	0	0	0	0	0	0	0	0	0	0	0	0	0	0	0	0	0	0	0	0	0	0	0	0	0	0	0	0	0	0	0	0	0	0	0
b28560 NZ_LSLJ01000002 Sporomusa sphaeroides DSM 2875 DSM 2875	0	0	0	0	0	0	0	0	0	0	0	0	0	0	0	0	3	0	0	0	0	0	0	0	0	0	0	0	0	0	0	0	0	0	0	0	0	0	0	0	0	0	0	0	0	0	0	0	0
b30024 NZ_AUCE01000013 Azonexus hydrophilus DSM 23864	0	0	0	0	0	0	0	0	0	0	0	0	0	0	0	0	0	0	0	0	0	0	0	0	0	0	0	0	0	0	0	0	0	0	0	0	0	0	0	0	0	0	0	0	0	0	0	0	0
b30240 NZ_FNEE01000022 Mesorhizobium muleiense CGMCC 1.11022	0	0	0	0	0	0	0	0	0	0	0	0	0	0	0	0	0	0	0	0	0	0	0	0	0	0	0	0	0	0	0	0	0	0	0	0	0	0	0	0	0	0	0	0	0	0	0	0	0
b32511 QDKJ01000005 Brenneria roseae subsp. Americana LMG 27715	0	0	0	0	0	0	0	0	0	0	0	0	0	0	0	0	4	0	0	0	0	0	0	0	0	0	0	0	0	0	0	0	0	0	0	0	0	0	0	0	0	0	0	0	0	0	0	0	0
b32563 QEOA01000005 Bacteroides galacturonicus DSM 3978	0	0	0	0	0	0	0	0	0	0	0	0	0	0	0	0	3	0	0	0	0	0	0	0	0	0	0	0	0	0	0	1	0	0	0	0	0	0	0	0	0	0	0	0	0	0	0	0	0
b33041 NZ_KK088650 Limimaricola hongkongensis DSM 17492	0	0	0	0	0	0	0	0	0	0	0	0	0	0	0	0	0	0	0	0	0	0	0	0	0	1	0	0	0	0	0	0	0	0	0	0	0	0	0	0	0	0	0	0	0	0	2	0	0
b33174 NZ_QKVR01000141 Enterobacter roggenkampii 3F11	0	0	0	0	0	0	0	0	0	0	0	0	0	0	0	0	0	0	0	0	0	0	0	0	0	0	0	0	0	0	0	0	0	0	0	0	0	0	0	0	0	0	0	0	0	0	0	0	0
b6818 AY691257 Fusobacterium perfoetens ATCC 29250	0	0	0	0	0	0	0	0	0	0	0	0	0	0	0	0	0	0	0	0	0	0	0	0	0	0	0	0	0	0	0	0	0	0	0	0	0	0	0	0	0	0	0	0	0	0	0	0	0
b6836 AY691275 Anaerococcus prevotii ATCC 9321	0	0	0	0	0	0	0	0	0	0	0	0	0	0	0	0	0	0	0	0	0	0	0	0	0	0	0	0	0	0	0	0	0	0	0	0	0	0	0	0	0	0	0	0	0	0	0	0	0
b19130 NZ_AFIL01000066 Propionibacterium sp. 434-HC2	0	0	0	0	0	0	0	0	0	0	0	0	0	0	0	0	0	0	1	0	0	0	0	0	0	0	0	0	0	0	0	0	0	0	0	0	0	0	0	0	0	0	0	0	0	0	0	0	1
b29731 NZ_NFLF01000012 Lachnoclostridium sp. An138	0	0	0	0	0	0	0	0	0	0	0	0	0	0	0	0	0	0	0	0	0	0	0	0	0	0	0	0	0	0	0	0	0	0	0	0	0	0	0	0	0	0	0	0	0	0	0	0	0
b18128 CP002207 Bacillus atrophaeus 1942	0	0	0	0	0	0	0	0	0	0	1	0	0	0	0	0	0	0	0	0	0	0	0	0	0	0	0	0	0	0	0	0	0	0	0	0	0	0	0	0	0	0	0	0	0	0	0	0	0
b28147 NZ_ATUJ01000004 Paracoccus zeaxanthinifaciens ATCC 21588	0	0	0	0	0	0	0	0	0	0	0	0	0	0	0	0	0	0	0	0	0	0	0	0	0	0	0	0	0	0	0	0	0	0	0	0	0	0	0	0	0	0	0	0	0	0	0	0	0
b30972 NZ_CP023778 Nocardia terpenica NC_YFY_NT001	0	0	0	0	0	0	0	0	0	0	0	0	0	0	0	0	0	0	0	0	0	0	0	0	0	0	0	0	0	0	0	0	0	0	0	0	0	0	0	0	0	0	0	0	0	0	0	0	0
b32075 PVTY01000002 Nesterenkonia sandarakina CG 35	0	0	0	0	0	0	0	0	0	0	0	0	0	0	0	0	0	0	0	0	0	0	0	0	0	0	0	0	0	3	0	0	0	0	0	0	0	0	0	0	0	0	0	0	0	0	0	0	0
b32722 NZ_LIPO01000038 Streptomyces almquistii NRRL B-1685	0	0	0	0	0	0	0	0	0	0	0	0	0	0	0	0	0	0	0	0	0	0	0	0	0	0	0	0	0	0	0	0	0	0	0	0	0	0	0	0	0	0	0	0	0	0	0	0	0
b32897 NKTX01000001 Komagataeibacter oboediens LMG 18849	0	0	0	0	0	0	0	0	0	0	0	0	0	0	0	0	0	0	0	0	0	0	0	0	0	0	0	0	0	0	0	0	0	0	0	0	0	0	0	0	0	0	0	0	0	0	0	0	0
b416 AB008151 Pantoea ananatis JCM6896	0	0	0	0	0	0	0	0	0	0	0	0	0	0	0	0	0	0	0	0	0	0	0	0	0	0	0	0	0	0	0	0	0	0	0	0	0	0	0	0	0	0	0	0	0	0	0	0	0
b7261 CAAJ01003652 Plasmodium chabaudi	0	0	0	0	0	0	0	0	0	0	0	0	0	0	0	0	0	0	0	0	0	0	0	0	0	0	0	0	0	0	0	0	0	0	0	0	0	0	0	0	0	0	0	0	0	0	0	0	0
b1119 AF352804 Streptococcus canis ATCC 43496	0	0	0	0	0	0	0	0	0	0	0	0	0	0	0	0	0	0	0	0	0	0	0	0	0	0	0	0	0	0	0	0	0	0	0	0	0	0	0	0	0	0	0	0	0	0	2	0	0
b1180 AF230944 Vibrio fluvialis ATCC 33809	0	0	0	0	0	0	0	0	0	0	0	0	0	0	0	0	0	0	0	0	0	0	0	0	0	0	0	0	0	0	0	0	0	0	0	0	0	0	0	0	0	0	0	0	0	0	0	0	0
b12005 EU622484 Clostridium septicum ATCC 12464	0	0	0	0	0	0	0	0	0	0	0	0	0	0	0	0	0	0	0	0	0	0	0	0	0	0	0	0	0	0	0	0	0	0	0	0	0	0	0	0	0	0	0	0	0	0	0	0	0
b12835 NC_011886 Arthrobacter chlorophenolicus A6 DSM12829	0	0	0	0	0	0	0	0	0	0	0	0	0	0	0	0	0	0	0	0	0	0	0	0	0	0	0	0	0	0	0	0	0	0	0	0	0	0	0	0	0	0	0	0	0	0	0	0	0
b14477 NZ_ACVI01000041 Clostridium carboxidivorans P7 ATCC BAA-624	0	0	0	0	0	0	0	0	0	0	0	0	0	0	0	0	0	0	0	0	0	0	0	0	0	0	0	0	0	0	0	0	0	0	0	0	0	0	0	0	0	0	0	0	0	0	0	0	0
b1454 AF242276 Macrococcus carouselicus ATCC 51828	0	0	0	0	0	0	0	0	0	0	3	0	0	0	0	0	0	0	0	0	0	0	0	0	0	0	0	0	0	0	0	0	0	0	0	0	0	0	0	0	0	0	0	0	0	0	0	0	0
b16925 NC_015275 Clostridium lentocellum DSM 5427	0	0	0	0	0	0	0	0	0	0	0	0	0	0	0	0	0	0	0	0	0	0	0	0	0	0	0	0	0	0	0	1	0	0	0	0	0	0	0	0	0	0	0	0	0	0	0	0	0
b17651 AB547572 Paraprevotella xylaniphila JCM 14860	0	0	0	0	0	0	0	0	0	0	0	0	0	0	0	0	0	0	0	0	0	0	0	0	0	0	0	0	0	0	0	0	0	0	0	0	0	0	0	0	0	0	0	0	0	0	0	0	0
b18466 NC_015859 Corynebacterium variabile DSM 44702	0	0	0	0	0	0	0	0	0	0	0	0	0	0	0	0	0	0	0	0	0	0	0	0	0	0	0	0	0	0	0	0	0	0	0	0	0	0	0	0	0	0	0	0	0	0	0	0	0
b18791 AFAY01000014 Neisseria bacilliformis ATCC BAA-1200	0	0	0	0	0	0	0	0	0	0	0	0	0	0	0	0	0	0	0	0	0	0	0	0	0	0	0	0	0	0	0	0	0	0	0	0	0	0	0	0	0	0	0	0	0	0	0	0	0
b19072 NZ_AELK01000126 Lactobacillus coryniformis subsp. coryniformis KCTC 3167	0	0	0	0	0	0	0	0	0	0	3	0	0	0	0	0	0	0	0	0	0	0	0	0	0	0	0	0	0	0	0	0	0	0	0	0	0	0	0	0	0	0	0	0	0	0	0	0	0
b26467 NZ_ALAB01000005 Alishewanella aestuarii B11 DSM 19476	0	0	0	0	0	0	0	0	0	0	0	0	0	0	0	0	0	0	0	0	0	0	0	0	0	0	0	0	0	0	0	0	0	0	0	0	0	0	0	0	0	0	0	0	0	0	0	0	0
b26495 NZ_BACO01000065 Lactobacillus suebicus KCTC 3549	0	0	0	0	0	0	0	0	0	0	0	0	0	0	0	0	0	0	0	0	0	0	0	0	0	0	0	0	0	0	0	0	0	0	0	0	0	0	0	0	0	0	0	0	0	0	0	0	0
b26989 NZ_CAJF01000010 Microbacterium yannicii PS01	0	0	0	0	0	0	0	0	0	0	0	0	0	0	0	0	2	0	0	0	0	0	0	0	0	0	0	0	0	0	0	0	0	0	0	0	0	0	0	0	0	0	0	0	0	0	0	0	0
b27274 AUDA01000063 Sphingobium chinhatense IP26	0	0	0	0	0	0	0	0	0	0	0	0	0	0	0	0	0	0	0	0	0	0	0	0	0	0	0	0	0	0	0	0	0	0	0	0	0	0	0	0	0	0	0	0	0	0	0	0	0
b28584 NZ_MPDM01000011 Actinomyces marimammalium DSM 15383	0	0	0	0	0	0	0	0	0	0	0	0	0	0	0	0	0	0	0	0	0	0	0	0	0	0	0	0	0	0	0	1	0	0	0	0	0	0	0	0	0	0	0	0	0	0	0	0	0
b28705 NZ_MLJO01000013 Monashia flava MUSC 78	0	0	0	0	0	0	0	0	0	0	0	0	0	0	0	0	0	0	0	0	0	0	0	0	0	0	0	0	1	0	0	0	0	0	0	0	0	0	0	0	0	0	0	0	0	0	0	0	0
b29371 NZ_NBXF01000001 Thioclava sp. ElOx9	0	0	0	0	0	0	0	0	0	0	0	0	0	0	0	0	0	0	0	0	0	0	0	0	0	0	0	0	0	0	0	0	0	0	0	0	0	0	0	0	0	0	0	0	0	0	0	0	0
b29391 NZ_MWVI01000035 Halomonas lionensis RHS90	0	0	0	0	0	0	0	0	0	0	0	0	0	0	0	0	2	0	0	0	0	0	0	0	0	0	0	0	0	0	0	1	0	0	0	0	0	0	0	0	0	0	0	0	0	0	0	0	0
b29561 MTBM01000005 Neisseria zoodegmatis DSM 21643	0	0	0	0	0	0	0	0	0	0	0	0	0	0	0	0	0	0	0	0	0	0	0	0	0	0	0	0	0	0	0	0	0	0	0	0	0	0	0	0	0	0	0	0	0	0	0	0	0
b29714 NZ_NFIP01000003 Collinsella sp. An307	0	0	0	0	0	0	0	0	0	0	0	0	0	0	0	0	0	0	0	0	0	0	0	0	0	0	0	0	0	0	0	0	0	0	0	0	0	0	0	0	0	0	0	0	0	0	0	0	0
b30022 NZ_LIPU01000006 Tepidiphilus thermophilus JCM 19170	0	0	0	0	0	0	0	0	0	0	0	0	0	0	0	0	0	0	0	0	0	0	0	0	0	0	0	0	0	0	0	0	0	0	0	0	0	0	0	0	0	0	0	0	0	0	0	0	0
b30203 NZ_FOPW01000012 Cryobacterium levicorallinum GMCC 1.11211	0	0	0	0	0	0	0	0	0	0	0	0	0	0	0	0	0	0	0	0	0	0	0	0	0	0	0	0	0	0	0	2	0	0	0	0	0	0	0	0	0	0	0	0	0	0	0	0	0
b31442 NZ_NQPF01000006 Mycobacteroides abscessus subsp. massiliense A365	0	0	0	0	0	0	0	0	0	0	0	0	0	0	0	0	0	0	0	0	0	0	0	0	0	0	0	0	0	0	0	0	0	0	0	0	0	0	0	0	0	0	0	0	0	0	0	0	0
b31530 POSP01000003 Paucibacter aquatile CR182	0	0	0	0	0	0	0	0	0	0	0	0	0	0	0	0	0	0	0	0	0	0	0	0	0	0	0	0	0	0	0	0	0	0	0	0	0	0	0	0	0	0	0	0	0	0	0	0	0
b31562 NZ_PNFZ01000003 Brevibacterium luteolum UMB0680	0	0	0	0	0	0	0	0	0	0	0	0	0	0	0	0	0	0	0	0	0	0	0	0	0	0	0	0	0	0	0	0	0	0	0	0	0	0	0	0	0	0	0	0	0	0	0	0	0
b31604 FXZE01000006 Brevibacterium antiquum P10	0	0	0	0	0	0	0	0	0	0	1	0	0	0	0	0	0	0	0	0	0	0	0	0	0	0	0	0	0	0	0	0	0	0	0	0	0	0	0	0	0	0	0	0	0	0	0	0	0
b32034 NZ_PSUM01000039 Rathayibacter tritici ATCC 11402	0	0	0	0	0	0	0	0	0	0	0	0	0	0	0	0	0	0	0	0	0	0	0	0	0	0	0	0	0	0	0	0	0	0	0	0	0	0	0	0	0	0	0	0	0	0	0	0	0
b32187 NZ_PVBM01000023 Neorhizobium huautlense DSM 21817	0	0	0	0	0	0	0	0	0	0	0	0	0	0	0	0	0	0	0	0	0	0	0	0	0	0	0	0	0	0	0	3	0	0	0	0	0	0	0	0	0	0	0	0	0	0	0	0	0
b32472 NZ_BFBP01000010 Azospira sp. I13	0	0	0	0	0	0	0	0	0	0	0	0	0	0	0	0	0	0	0	0	0	0	0	0	0	0	0	0	0	0	0	0	0	0	0	0	0	0	0	0	0	0	0	0	0	0	0	0	0
b32544 QEKY01000009 Porphyromonas loveana DSM 28520	0	0	0	0	0	0	0	0	0	0	0	0	0	0	0	0	0	0	0	0	0	0	0	0	0	0	0	0	1	0	0	0	0	0	0	0	0	0	0	0	0	0	0	0	0	0	0	0	0
b33191 QHLZ01000001 Arthrobacter psychrochitiniphilus GP3 CGMCC 1.6355	0	0	0	0	0	0	0	0	0	0	0	0	0	0	0	0	0	0	0	0	0	0	0	0	0	0	0	0	0	0	0	2	0	0	0	0	0	0	0	0	0	0	0	0	0	0	0	0	0
b411 AB008146 Klebsiella pneumoniae JCM1662	0	0	0	0	0	0	0	0	0	0	0	0	0	0	0	0	0	0	0	0	0	0	0	0	0	1	0	0	0	0	0	0	0	0	0	0	0	0	0	0	0	0	0	1	0	0	0	0	0
b499 AY263147 Pectobacterium carotovorum subsp. carotovorum NCPPB929	0	0	0	0	0	0	0	0	0	0	0	0	0	0	0	0	0	0	0	0	0	0	0	0	0	0	0	0	0	0	0	0	0	0	0	0	0	0	0	0	0	0	0	0	0	0	0	0	0
b5709 NC_007333 Thermobifida fusca YX	0	0	0	0	0	0	0	0	0	0	0	0	0	0	0	0	0	0	0	0	0	0	0	0	0	0	0	0	0	0	0	0	0	0	0	0	0	0	0	0	0	0	0	0	0	0	0	0	0
b6838 AY691277 Prevotella buccae ATCC 33574	0	0	0	0	0	0	0	0	0	0	0	0	0	0	0	0	0	0	0	0	0	0	0	0	0	0	0	0	0	0	0	0	0	0	0	0	0	0	0	0	0	0	0	0	0	0	0	0	0
b7797 NC_009437 Caldicellulosiruptor saccharolyticus DSM 8903	0	0	0	0	0	0	0	0	0	0	0	0	0	0	0	0	0	0	0	0	0	0	0	0	0	0	0	0	0	0	0	0	0	0	0	0	0	0	0	0	0	0	0	0	0	0	0	0	0
b28134 NZ_ATWY01000011 Butyrivibrio sp. NC2007	0	0	0	0	0	0	0	0	0	0	0	0	0	0	0	2	2	0	0	0	0	0	0	0	0	0	0	0	0	0	0	0	0	0	0	0	0	0	0	0	0	0	0	0	0	0	0	0	0
b29629 FWFG01000068 Brachybacterium nesterenkovii CIP104813	0	0	0	0	0	0	0	0	0	0	0	0	0	0	0	0	0	0	0	0	0	0	0	0	0	0	0	0	0	0	0	0	0	0	0	0	0	0	0	0	0	0	0	0	0	0	0	0	2
b6812 AY691251 Eubacterium eligens ATCC 27750	0	0	0	0	0	0	0	0	0	1	0	0	0	0	0	0	0	0	0	0	0	0	0	0	0	0	0	0	0	0	0	0	0	0	0	0	0	0	0	0	0	0	0	0	0	0	0	0	0
b27738 ATHO01000063 Sphingobium quisquiliarum P25	0	0	0	0	0	0	0	0	0	0	0	0	0	0	0	0	0	0	0	0	0	0	0	0	0	0	0	0	0	0	0	0	2	0	0	0	0	0	0	0	0	0	0	0	0	0	0	0	0
b29368 NZ_LXWF01000040 Rothia nasimurium PT-32	0	0	0	0	0	0	0	0	0	0	0	2	0	0	0	0	0	0	0	0	0	0	0	0	0	0	0	0	0	0	0	0	0	0	0	0	0	0	0	0	0	0	0	0	0	0	0	0	0
b29736 NZ_NFHE01000009 Pseudoflavonifractor sp. An85	0	0	0	0	0	0	0	0	0	0	0	0	0	0	0	0	0	2	0	0	0	0	0	0	0	0	0	0	0	0	0	0	0	0	0	0	0	0	0	0	0	0	0	0	0	0	0	0	0
b30554 NZ_NMVM01000006 Propionibacteriaceae bacterium NML 090529	0	0	0	0	0	0	0	0	0	0	0	0	0	0	0	0	0	0	0	0	0	0	0	0	0	0	0	0	0	0	0	0	0	0	0	0	0	0	0	0	0	0	0	0	0	0	0	0	0
b12756 CU928158 Escherichia fergusonii ATCC 35469	0	0	0	0	0	0	0	0	0	0	0	0	0	0	0	0	0	0	0	0	0	0	0	0	0	0	0	0	0	0	0	0	0	0	0	0	0	0	0	0	0	0	0	0	0	0	0	0	0
b12833 NC_011894 Methylobacterium nodulans ORS 2060	0	0	0	0	0	0	0	0	0	0	0	0	0	0	0	0	0	0	0	0	0	0	0	0	0	0	0	0	0	0	0	0	0	0	0	0	0	0	0	0	0	0	0	0	0	0	0	0	0
b15848 FJ860270 Oxalicibacterium faecigallinarum YOx CCM 2767	0	0	0	0	0	0	0	0	0	0	0	0	0	0	0	0	0	0	0	0	0	0	0	0	0	0	0	0	0	0	0	0	0	0	0	0	0	0	0	0	0	0	0	0	0	0	0	0	0
b16458 AB510684 Bacteroides plebeius JCM 12973	0	0	0	0	0	0	0	0	0	0	0	0	0	0	0	0	0	0	0	0	0	0	0	0	0	0	0	0	0	0	0	0	0	0	0	0	0	0	0	0	0	0	0	0	0	0	0	0	0
b18461 AEQQ01000013 Streptococcus agalactiae ATCC 13813	0	0	0	0	0	0	0	0	0	0	0	0	0	0	0	0	0	0	0	0	0	0	0	0	0	0	0	0	1	0	0	0	0	0	0	0	0	0	0	0	0	0	0	0	0	0	0	0	0
b20061 JH393259 Halomonas boliviensis LC1 DSM 15516	0	0	0	0	0	0	0	0	0	0	0	0	0	0	0	0	2	0	0	0	0	0	0	0	0	0	0	0	0	0	0	0	0	0	0	0	0	0	0	0	0	0	0	0	0	0	0	0	0
b22223 NZ_ANKP01000062 Cupriavidus sp. HMR-1	0	0	0	0	0	0	0	0	0	0	0	0	0	0	0	0	0	0	0	0	0	0	0	0	0	0	0	0	0	0	0	0	0	0	0	0	0	0	0	0	0	0	0	0	0	0	0	0	0
b22762 NZ_ANSJ01000275 Streptomyces rimosus subsp. rimosus	0	0	0	0	0	0	0	0	0	0	0	0	0	0	0	0	0	0	0	0	0	0	0	0	0	0	0	0	0	0	0	0	0	0	0	0	0	0	0	0	0	0	0	0	0	0	0	0	0
b23806 NZ_AEKA01000231 Escherichia sp. TW10509	0	0	0	0	0	0	0	0	0	0	0	0	0	0	0	0	0	0	0	0	0	0	0	0	0	0	0	0	0	0	0	0	0	0	0	0	0	0	0	0	0	0	0	0	0	0	0	0	0
b26400 NZ_BAFB01000084 Gordonia otitidis IFM 10032 NBRC 100426	0	0	0	0	0	0	0	0	0	0	0	0	0	0	0	0	0	0	0	0	0	0	0	0	0	0	0	0	0	0	0	0	0	0	0	0	0	0	0	0	0	0	0	0	0	0	0	0	0
b26416 AQOB01000002 Butyricicoccus pullicaecorum 1.2	0	0	0	0	0	0	0	0	0	0	0	0	0	0	0	0	0	0	0	0	0	0	0	0	0	0	0	0	0	0	0	0	0	0	0	0	0	0	0	0	0	0	0	0	0	0	0	0	0
b26476 NZ_AKKU01000015 Alishewanella agri BL06 JCM 15597	0	0	0	0	0	0	0	1	0	0	0	0	0	0	0	0	0	0	0	0	0	0	0	0	0	0	0	0	0	0	0	0	0	0	0	0	0	0	0	0	0	0	0	0	0	0	0	0	0
b27710 CP003924 Corynebacterium maris DSM 45190	0	0	0	0	0	0	0	0	0	0	0	0	0	0	0	0	0	0	0	0	0	0	0	0	0	0	0	0	0	0	0	0	0	0	0	0	0	0	0	0	0	0	0	0	0	0	0	0	0
b28194 AZKM01000009 Eubacterium nodatum ATCC 33099	0	0	0	0	0	0	0	0	0	0	0	0	0	0	0	0	0	0	0	0	0	0	0	0	0	0	0	0	0	0	0	1	0	0	0	0	0	0	0	0	0	0	0	1	0	0	0	0	0
b28444 JAQT01000009 Shuttleworthia sp. MSX8B	0	0	0	0	0	0	0	2	0	0	0	0	0	0	0	0	0	0	0	0	0	0	0	0	0	0	0	0	0	0	0	0	0	0	0	0	0	0	0	0	0	0	0	0	0	0	0	0	0
b28631 NZ_MOOY01000003 Rhizobium arenae MIM27	0	0	0	0	0	0	0	0	0	0	0	0	0	0	0	0	0	0	0	0	0	0	0	0	0	0	0	0	0	0	0	1	0	0	0	0	0	0	0	0	0	0	0	0	0	0	0	0	0
b29309 NZ_AUMN01000013 Arthrobacter castelli DSM 16402	0	0	0	0	0	0	0	0	0	0	0	0	0	0	0	0	0	0	0	0	0	0	0	0	0	0	0	0	0	0	0	0	0	0	0	0	0	0	0	0	0	0	0	0	0	0	0	0	0
b29536 NZ_MVAC01000153 Nocardia seriolae SY-24	0	0	0	0	0	0	0	0	0	0	0	0	0	0	0	0	0	0	0	0	0	0	0	0	0	0	0	0	0	0	0	0	0	0	0	0	0	0	0	0	0	0	0	0	0	0	0	0	0
b29716 NZ_NFHZ01000001 Barnesiella sp. An55	0	0	0	0	0	0	0	0	0	0	0	0	0	0	0	0	0	0	0	0	0	0	0	0	0	0	0	0	0	0	0	0	0	0	0	0	0	0	0	0	0	0	0	0	0	0	0	0	0
b29926 NZ_MYFE01000129 Arthrobacter globiformis 2PR	0	0	0	0	0	0	0	0	0	0	0	0	0	0	0	0	0	0	0	0	0	0	0	0	0	0	0	0	0	0	0	0	0	0	0	0	0	0	0	0	0	0	0	0	0	0	0	0	0
b30096 NZ_FZPE01000001 Micrococcales bacterium KH10	0	0	0	0	0	0	0	0	0	0	0	0	0	0	0	0	0	0	0	0	0	0	0	0	0	0	0	0	0	0	0	0	0	0	0	0	0	0	0	0	0	0	0	0	0	0	0	0	0
b30180 NZ_FNQC01000007 Rhodonellum ikkaensis DSM 17997	0	0	0	0	0	0	0	0	0	0	0	0	0	0	0	0	2	0	0	0	0	0	0	0	0	0	0	0	0	0	0	0	0	0	0	0	0	0	0	0	0	0	0	0	0	0	0	0	0
b30420 NZ_FOKY01000001 Brevinema andersonii ATCC 43811	0	0	0	0	0	0	0	0	0	0	0	0	0	0	0	0	2	0	0	0	0	0	0	0	0	0	0	0	0	0	0	0	0	0	0	0	0	0	0	0	0	0	0	0	0	0	0	0	0
b30499 NZ_FOFA01000010 Friedmanniella flava CGMCC 4.6856	0	0	0	0	0	0	0	0	0	0	0	0	0	0	0	0	0	0	0	0	0	0	0	0	0	0	0	0	0	0	0	0	0	0	0	0	0	0	0	0	0	0	0	0	0	0	0	0	0
b315 AF222061 Propionibacterium acnes P37	0	0	0	0	0	0	0	0	0	0	0	0	0	0	0	0	0	0	0	0	0	0	0	0	0	0	0	0	0	0	0	0	0	0	0	0	0	0	0	0	0	0	0	0	0	0	0	0	0
b31508 PEFW01000038 Beijerinckiaceae bacterium isolate USCa_MF	0	0	0	0	0	0	0	0	0	0	0	0	0	0	0	0	0	0	0	0	0	0	0	0	0	0	0	0	0	0	0	0	0	0	0	0	0	0	0	0	0	0	0	0	0	0	1	0	0
b31655 NZ_KQ440395 Lactobacillus apinorum Fhon13	0	0	0	0	0	0	0	0	0	0	0	0	0	0	0	0	0	0	0	0	0	0	0	0	0	0	0	0	0	0	0	0	0	0	0	0	0	0	0	0	0	0	0	0	0	0	0	0	0
b31780 BFAV01000141 Desulfocucumis palustris NAW-5	0	0	0	0	0	0	0	0	0	0	0	0	0	0	0	0	0	0	0	0	0	0	0	0	0	0	0	0	0	0	0	0	0	0	0	0	0	0	0	0	0	0	0	0	0	0	0	0	0
b32017 NZ_NMWU01000043 Bifidobacterium margollesii Uis1B	0	0	0	0	0	0	0	0	0	0	0	0	0	0	0	0	0	0	0	0	0	0	0	0	0	0	0	0	0	0	0	0	0	0	0	0	0	0	0	0	0	0	0	0	0	0	0	0	0
b32317 QBKN01000021 Roseivivax pacificus DSM 29329	0	0	0	0	0	0	0	0	0	0	0	0	0	0	0	0	0	0	0	0	0	0	0	0	0	0	0	0	0	0	0	0	0	0	0	0	0	0	0	0	0	0	0	0	0	0	0	0	0
b32414 NZ_CP017316 Streptomyces rubrolavendulae MJM4426	0	0	0	0	0	0	0	0	0	0	0	0	0	0	0	0	0	0	0	0	0	0	0	0	0	0	0	0	0	0	0	0	0	0	0	0	0	0	0	0	0	0	0	0	0	0	0	0	0
b32454 NZ_PZZL01000005 Phreatobacter oligotrophus DSM 25521	0	0	0	0	0	0	0	0	0	0	0	0	0	0	0	0	0	0	0	0	0	0	0	0	0	0	0	0	0	0	0	0	0	0	0	0	0	0	0	0	0	0	0	0	0	0	0	0	0
b32706 NZ_KQ948992 Streptomyces resistomycificus DSM 40133	0	0	0	0	0	0	0	0	0	0	0	0	0	0	0	0	0	0	0	0	0	0	0	0	0	0	0	0	0	0	0	0	0	0	0	0	0	0	0	0	0	0	0	0	0	0	0	0	0
b32860 CP027541 Mycolicibacterium smegmatis MKD8	0	0	0	0	0	0	0	0	0	0	0	0	0	0	0	0	0	0	0	0	0	0	0	0	0	0	0	0	0	0	0	0	0	0	0	0	0	0	0	0	0	0	0	0	0	0	0	0	0
b32917 AP018711 Sphingosinicella microcystinivorans B9	0	0	0	0	0	0	0	0	0	0	0	0	0	0	0	0	0	0	0	0	0	0	0	0	0	0	0	0	0	0	0	0	0	0	0	0	0	0	0	0	0	0	0	0	0	0	0	0	0
b418 AB008153 Erwinia aphidicola IAM14479	0	0	0	0	0	0	0	0	0	0	0	0	0	0	0	0	0	0	0	0	0	0	0	0	0	0	0	0	0	0	0	0	0	0	0	0	0	0	0	0	0	0	0	0	0	0	0	0	0
b6848 AY691287 Prevotella ruminicola ATCC 19189	0	0	0	0	0	0	0	0	0	0	0	0	0	0	0	0	0	0	0	0	0	0	0	0	0	0	0	0	0	0	0	0	0	0	0	0	0	0	0	0	0	0	0	0	0	0	0	0	0
b6856 AY691295 Ruminococcus callidus ATCC 27760	0	0	0	0	0	0	0	0	0	0	0	0	0	0	0	0	1	0	0	0	0	0	0	0	0	0	0	0	0	0	0	0	0	0	0	0	0	0	0	0	0	0	0	0	0	0	0	0	0
b7256 NC_006513 Azoarcus sp. EbN1	0	0	0	0	0	0	0	0	0	0	0	0	0	0	0	0	0	0	0	0	0	0	0	0	0	0	0	0	0	0	0	0	0	0	0	0	0	0	0	0	0	0	0	0	0	0	0	0	0
b7480 AY922357 Aeromonas jandaei ATCC 49568	0	0	0	0	0	0	0	0	0	0	0	0	0	0	0	0	0	0	0	0	0	0	0	0	0	0	0	0	0	0	0	0	0	0	0	0	0	0	0	0	0	0	0	0	0	0	0	0	0
b7646 CP000482 Pelobacter propionicus DSM 2379	0	0	0	0	0	0	0	0	0	0	0	0	0	0	0	0	0	0	0	0	0	0	0	0	0	0	0	0	0	0	0	0	0	0	0	0	0	0	0	0	0	0	0	0	0	0	0	0	0
b7849 AF429685 Lactobacillus homohiochii ATCC 15434	0	0	0	0	0	0	0	0	0	0	0	0	0	0	0	0	0	0	0	0	0	0	0	0	0	0	0	0	0	0	0	0	0	0	0	0	0	0	0	0	0	0	0	0	0	0	0	0	0
b9553 NC_009439 Pseudomonas mendocina strain ymp	0	0	0	0	0	0	0	0	0	0	0	0	0	0	0	0	0	0	0	0	0	0	0	0	0	0	0	0	0	0	0	0	0	0	0	0	0	0	0	0	0	0	0	0	0	0	0	0	0
b10132 NZ_AAVN02000003 Collinsella aerofaciens ATCC 25986	0	0	0	0	0	0	0	0	0	0	0	0	0	0	0	0	0	0	0	0	0	0	0	0	0	0	0	0	0	0	0	0	0	0	0	0	0	0	0	0	0	0	0	0	0	0	0	0	0
b10197 EF173658 Staphylococcus epidermidis ATCC 14990	0	0	0	0	0	0	0	0	0	0	0	0	0	0	0	0	0	0	0	0	0	0	0	0	0	0	0	0	0	0	0	0	0	0	0	0	0	0	0	0	0	0	0	0	0	0	0	0	0
b1029 AF440237 Bacteroides uniformis ATCC 8492	0	0	0	0	0	0	0	0	0	0	0	0	0	0	0	0	0	0	0	0	0	0	0	0	0	0	0	0	0	0	0	0	0	0	0	0	0	0	0	0	0	0	0	0	0	0	0	0	0
b10446 NC_010725 Methylobacterium populi BJ001	0	0	0	0	0	0	0	0	0	0	0	0	0	0	0	0	0	0	0	0	0	0	0	0	0	0	0	0	0	0	0	0	0	0	1	0	0	0	0	0	0	0	0	0	0	0	0	0	0
b10697 AM260525 Bartonella tribocorum CIP 105476	0	0	0	0	0	0	0	0	0	0	0	0	0	0	0	0	1	0	0	0	0	0	0	0	0	0	0	0	0	0	0	0	0	0	0	0	0	0	0	0	0	0	0	0	0	0	0	0	0
b10711 AM902716 Bordetella petrii DSM12804	0	0	0	0	0	0	0	0	0	0	0	0	0	0	0	0	0	0	0	0	0	0	0	0	0	0	0	0	0	0	0	0	0	0	0	0	0	0	0	0	0	0	0	0	0	0	0	0	0
b10990 XM_001826293 Aspergillus oryzae RIB40	0	0	0	0	0	0	0	0	0	0	0	0	0	0	0	0	0	0	0	0	0	0	0	0	0	0	0	0	0	0	0	0	0	0	0	0	0	0	0	0	0	0	0	0	0	0	0	0	0
b1126 AF352806 Streptococcus pyogenes ATCC 12344	0	0	0	0	0	0	0	0	0	0	0	0	0	0	0	0	0	0	0	0	0	0	0	0	0	0	0	0	0	0	0	1	0	0	0	0	0	0	0	0	0	0	0	0	0	0	0	0	0
b1129 AF352803 Streptococcus vestibularis ATCC 49124	0	0	0	0	0	0	0	0	0	0	0	0	0	1	0	0	0	0	0	0	0	0	0	0	0	0	0	0	0	0	0	0	0	0	0	0	0	0	0	0	0	0	0	0	0	0	0	0	0
b1171 AF230960 Plesiomonas shigelloides ATCC 14029	0	0	0	0	0	0	0	0	0	0	0	0	0	0	0	0	0	0	0	0	0	0	0	0	0	0	0	0	0	0	0	1	0	0	0	0	0	0	0	0	0	0	0	0	0	0	0	0	0
b11961 NC_010545 Corynebacterium urealyticum DSM 7109	0	0	0	0	0	0	0	0	0	0	0	0	0	0	0	0	0	0	0	0	0	0	0	0	0	0	0	0	0	0	0	0	0	0	0	0	0	0	0	0	0	0	0	0	0	0	0	0	0
b12409 NC_010995 Cellvibrio japonicus Ueda107 NCIMB 10462	0	0	0	0	0	0	0	0	0	0	0	0	0	0	0	0	0	0	0	0	0	0	0	0	0	0	0	0	0	0	0	0	0	0	0	0	0	0	0	0	0	0	0	0	0	0	0	0	0
b12422 EU790570 Erythromicrobium ramosum ATCC 700003	0	0	0	0	0	0	0	0	0	0	0	0	0	0	0	0	0	0	0	0	0	0	0	0	0	0	0	0	0	0	0	1	0	0	0	0	0	0	0	0	0	0	0	0	0	0	0	0	0
b12427 EU790575 Pseudomonas pictorum ATCC 23328	0	0	0	0	0	0	0	0	0	0	0	0	0	0	0	0	0	0	0	0	0	0	0	0	0	0	0	0	0	0	0	0	0	0	0	0	0	0	0	0	0	0	0	0	0	0	0	0	0
b12562 NW_002063053 Streptomyces clavuligerus ATCC 27064	0	0	0	0	0	0	0	0	0	0	0	0	0	0	0	0	0	0	0	0	0	0	0	0	0	0	0	0	0	0	0	0	0	0	0	0	0	0	0	0	0	0	0	0	0	0	0	0	0
b12698 NZ_ABWZ01000002 Bacteroides dorei DSM 17855	0	0	0	0	0	0	0	0	0	0	0	0	0	0	0	0	0	0	0	0	0	0	0	0	0	0	0	0	0	0	0	0	0	0	0	0	0	0	0	0	0	0	0	0	0	0	0	0	0
b13426 EU888130 Staphylococcus pettenkoferi CCM 7495	0	0	0	0	0	0	0	0	0	0	0	0	0	0	0	0	0	0	0	0	0	0	0	0	0	0	0	0	0	0	0	0	0	0	0	0	0	0	0	0	0	0	0	0	0	0	0	0	0
b13527 NZ_ACJM01000008 Dethiobacter alkaliphilus AHT 1 DSM19026	0	0	0	0	0	0	0	0	0	0	0	0	0	0	0	0	0	0	0	0	0	0	0	0	0	0	0	0	0	0	0	0	0	0	0	0	0	0	0	0	0	0	0	0	0	0	0	0	0
b13595 ACFG01000004 Actinomyces coleocanis DSM 15436	0	0	0	0	0	0	0	0	0	0	0	0	0	0	0	0	0	0	0	0	0	0	0	0	0	0	0	0	0	0	0	0	0	0	0	0	0	0	0	0	0	0	0	1	0	0	0	0	0
b13608 CP001734 Desulfohalobium retbaense DSM 5692	0	0	0	0	0	0	0	0	0	0	0	0	0	0	0	0	0	0	0	0	0	0	0	0	0	0	0	0	0	0	0	0	0	0	0	0	0	0	0	0	0	0	0	0	0	0	0	0	0
b13665 ABYQ01000017 Corynebacterium pseudogenitalium ATCC 33035	0	0	0	0	0	0	0	0	0	0	0	0	0	0	0	0	0	0	0	0	0	0	0	0	0	0	0	0	0	0	0	0	0	0	0	0	0	0	0	0	0	0	0	0	0	0	0	0	0
b13669 NZ_ABWL01000006 Citrobacter youngae ATCC 29220	0	0	0	0	0	0	0	0	0	0	0	0	0	0	0	0	0	0	0	0	0	0	0	0	0	0	0	0	0	0	0	0	0	0	0	0	0	0	0	0	1	0	0	0	0	0	0	0	0
b14211 NC_012846 Bartonella grahamii as4aup	0	0	0	0	0	0	0	0	0	0	0	0	0	0	0	0	1	0	0	0	0	0	0	0	0	0	0	0	0	0	0	0	0	0	0	0	0	0	0	0	0	0	0	0	0	0	0	0	0
b14412 NZ_GG695987 Paenibacillus sp. oral taxon 786 str. D14	0	0	0	0	0	0	0	0	0	0	0	0	0	0	0	0	0	0	0	0	0	0	0	0	0	0	0	0	0	0	0	0	0	0	0	0	0	0	0	0	0	0	0	0	0	0	0	0	0
b15700 NC_013850 Klebsiella variicola At-22	0	0	0	0	0	0	0	0	0	0	0	0	0	0	0	0	0	0	0	0	0	0	0	0	0	0	0	0	0	0	0	0	0	0	0	0	0	0	0	0	0	0	0	0	0	0	0	0	0
b15774 NZ_ACUX02000006 Slackia exigua ATCC 700122	0	0	0	0	0	0	0	0	0	0	0	0	0	0	0	0	0	0	0	0	0	0	0	0	0	0	0	0	0	0	0	0	0	0	0	0	0	0	0	0	0	0	0	0	0	0	0	0	0
b15851 FJ860273 Oxalicibacterium flavum TA17 DSM 15506	0	0	0	0	0	0	0	0	0	0	0	0	0	0	0	0	0	0	0	0	0	0	0	0	0	0	0	0	0	0	0	0	0	0	0	0	0	0	0	0	0	0	0	0	0	0	0	0	0
b16463 AB510670 Bacteroides cellulosilyticus JCM 15632	0	0	0	0	0	0	0	0	0	0	0	0	0	0	0	0	0	0	0	0	0	0	0	0	0	0	0	0	0	0	0	0	0	0	0	0	0	0	0	0	0	0	0	0	0	0	0	0	0
b16476 FN667741 Xenorhabdus bovienii SS-2004	0	0	0	0	0	0	0	0	0	0	0	0	0	0	0	0	1	0	0	0	0	0	0	0	0	0	0	0	0	0	0	0	0	0	0	0	0	0	0	0	0	0	0	0	0	0	0	0	0
b16626 GG753567 Serratia odorifera DSM 4582	0	0	0	0	0	0	0	0	0	0	0	0	0	0	0	0	0	0	0	0	0	0	0	0	0	0	0	0	0	0	0	0	0	0	0	0	0	0	0	0	0	0	0	0	0	0	0	0	0
b16860 ADNY01000036 Lactobacillus amylolyticus DSM 11664	0	0	0	0	0	0	0	0	0	0	0	0	0	0	0	0	1	0	0	0	0	0	0	0	0	0	0	0	0	0	0	0	0	0	0	0	0	0	0	0	0	0	0	0	0	0	0	0	0
b16934 NC_014217 Starkeya novella DSM 506	0	0	0	0	0	0	0	0	0	0	0	0	0	0	0	0	0	0	0	0	0	0	0	0	0	0	0	0	0	0	0	0	0	0	0	0	0	0	0	0	0	0	0	0	0	0	0	0	0
b17632 AB547591 Prevotella amnii JCM 14753	0	0	0	0	0	0	0	0	0	0	0	0	0	0	0	0	0	0	0	0	0	0	0	0	0	0	0	0	0	0	0	0	0	0	0	0	0	0	0	0	0	0	0	0	0	0	0	0	0
b17640 AB547583 Porphyromonas gingivicanis JCM 15907	0	0	0	0	0	0	0	0	0	0	0	0	0	0	0	0	0	0	0	0	0	0	0	0	0	0	0	0	0	0	0	0	0	0	0	0	0	0	0	0	0	0	0	0	0	0	0	0	0
b17720 NC_014377 Thermosediminibacter oceani DSM 16646	0	0	0	0	0	0	0	0	0	0	0	0	0	0	0	0	0	0	0	0	0	0	0	0	0	0	0	0	0	0	0	0	0	0	0	0	0	0	0	0	0	0	0	0	0	0	0	0	0
b18210 HQ285871 Ochrobactrum ciceri Ca-34 DSM 22292	0	0	0	0	0	0	0	0	0	0	0	0	0	0	0	0	0	0	0	0	0	0	0	0	0	0	0	0	0	0	0	0	0	0	0	0	0	0	0	0	0	0	0	0	0	0	0	0	0
b19265 CP002877 Cupriavidus necator N-1	0	0	0	0	0	0	0	0	0	0	0	0	0	0	0	0	0	0	0	0	0	0	0	0	0	0	0	0	0	0	0	0	0	0	0	0	0	0	0	0	0	0	0	0	0	0	0	0	0
b19529 AP012224 Pseudogulbenkiania sp. NH8B	0	0	0	0	0	0	0	0	0	0	0	0	0	0	0	0	0	0	0	0	0	0	0	0	0	0	0	0	0	0	0	0	0	0	0	0	0	0	0	0	0	0	0	0	0	0	0	0	0
b19591 CP002496 Pseudomonas aeruginose M18	0	0	0	0	0	0	0	0	0	0	0	0	0	0	0	0	0	0	0	0	0	0	0	0	0	0	0	0	0	0	0	0	0	0	0	0	0	0	0	0	0	0	0	0	0	0	0	0	0
b19635 JF745937 Nocardia farcinica DSM 43665	0	0	0	0	0	0	0	0	0	0	0	0	0	0	0	0	0	0	0	0	0	0	0	0	0	1	0	0	0	0	0	0	0	0	0	0	0	0	0	0	0	0	0	0	0	0	0	0	0
b19736 AGIZ01000005 Fischerella sp. JSC-11	0	0	0	0	0	0	0	0	0	0	0	0	0	0	0	0	0	0	0	0	0	0	0	0	0	0	0	0	0	0	0	0	0	0	0	0	0	0	0	0	0	0	0	0	0	0	0	0	0
b19964 AGQV01000001 Gluconobacter morbifer G707	0	0	0	0	0	0	0	0	0	0	0	0	0	0	0	0	0	0	0	0	0	0	0	0	0	0	0	0	0	0	0	0	0	0	0	0	0	0	0	0	0	0	0	0	0	0	0	0	0
b20081 NZ_AFIZ01000023 Corynebacterium nuruki S6-4	0	0	0	0	0	0	0	0	0	0	0	0	0	0	0	0	0	0	0	0	0	0	0	0	0	0	0	0	0	0	0	0	0	0	0	0	0	0	0	0	0	0	0	0	0	0	0	0	0
b20343 NZ_BAFE01000051 Mobilicoccus pelagius NBRC 104925	0	0	0	0	0	0	0	0	0	0	0	0	0	0	0	0	0	0	0	0	0	0	0	0	0	0	0	0	0	0	0	0	0	0	0	0	0	0	0	0	0	0	0	0	0	0	0	0	0
b20422 NZ_CM001402 Caldithrix abyssi DSM 13497	0	0	0	0	0	0	0	0	0	0	0	0	0	0	0	0	0	0	0	0	0	0	0	0	0	0	0	0	0	0	0	0	0	0	0	0	0	0	0	0	0	0	0	0	0	0	0	0	0
b20423 NZ_ADLT01000066 Dialister succinatiphilus YIT 11850 YIT 11850	0	0	0	0	0	0	0	0	0	0	0	0	0	0	0	0	1	0	0	0	0	0	0	0	0	0	0	0	0	0	0	0	0	0	0	0	0	0	0	0	0	0	0	0	0	0	0	0	0
b20842 NC_018178 Melioribacter roseus P3M	0	1	0	0	0	0	0	0	0	0	0	0	0	0	0	0	0	0	0	0	0	0	0	0	0	0	0	0	0	0	0	0	0	0	0	0	0	0	0	0	0	0	0	0	0	0	0	0	0
b20854 NZ_AHMM01000030 Leptospira inadai serovar Lyme str. 10 ATCC 43289	0	0	0	0	0	0	0	0	0	0	0	0	0	0	0	0	0	0	0	0	0	0	0	0	0	0	0	0	0	0	0	1	0	0	0	0	0	0	0	0	0	0	0	0	0	0	0	0	0
b20910 AKVS01000035 Pectobacterium wasabiae CFBP 3304 ATCC 43316	0	0	0	0	0	0	0	0	0	0	0	0	0	0	0	0	0	0	0	0	0	0	0	0	0	0	0	0	0	0	0	0	0	0	0	0	0	0	0	0	0	0	0	0	0	0	0	0	0
b20916 NZ_ALNS01000034 Enterobacter sp. SST3	0	0	0	0	0	0	0	0	0	0	0	0	0	0	0	0	0	0	0	0	0	0	0	0	0	0	0	0	0	0	0	0	0	0	0	0	0	0	0	0	0	0	0	0	0	0	0	0	0
b21062 AGZD01000007 Facklamia hominis CCUG 36813	0	0	0	0	1	0	0	0	0	0	0	0	0	0	0	0	0	0	0	0	0	0	0	0	0	0	0	0	0	0	0	0	0	0	0	0	0	0	0	0	0	0	0	0	0	0	0	0	0
b21692 XM_003990995 Felis catus Cinnamon	0	0	0	0	0	0	0	0	0	0	0	0	0	0	0	0	0	0	0	0	0	0	0	0	0	1	0	0	0	0	0	0	0	0	0	0	0	0	0	0	0	0	0	0	0	0	0	0	0
b21884 NZ_AMSP01000002 Brevibacterium casei S18	0	0	0	0	0	0	0	0	0	0	0	0	0	1	0	0	0	0	0	0	0	0	0	0	0	0	0	0	0	0	0	0	0	0	0	0	0	0	0	0	0	0	0	0	0	0	0	0	0
b226 AF014836 Bartonella vinsonii subsp. berkhofii 93-C01	0	0	0	0	0	0	0	0	0	0	0	0	0	0	0	0	1	0	0	0	0	0	0	0	0	0	0	0	0	0	0	0	0	0	0	0	0	0	0	0	0	0	0	0	0	0	0	0	0
b22759 BANR01000004 Gordonia aichiensis NBRC 108223	0	0	0	0	0	0	0	0	0	0	0	0	0	0	0	0	0	0	0	0	0	0	0	0	0	0	0	0	0	0	0	0	0	0	0	0	0	0	0	0	0	0	0	0	0	0	0	0	0
b25972 APQP01000021 Acinetobacter pittii CIP 70.29	0	0	0	0	0	0	0	0	0	0	0	0	0	0	0	0	0	0	0	0	0	0	0	0	0	0	0	0	0	0	0	1	0	0	0	0	0	0	0	0	0	0	0	0	0	0	0	0	0
b26285 AGYT01000012 Clostridium colicanis 209318	0	0	0	0	0	0	0	0	0	0	0	0	0	0	0	0	0	0	0	0	0	0	0	0	0	0	0	0	0	0	0	0	0	0	0	0	0	0	0	0	0	0	0	0	0	0	0	0	0
b26508 XM_004601246 Sorex araneus GB8-d	0	0	0	0	0	0	0	0	0	0	0	0	0	0	0	0	0	0	0	0	0	0	0	0	0	0	0	0	0	0	0	0	0	0	0	0	0	0	0	0	0	0	0	0	0	0	0	0	0
b26639 ATFO01000007 Dermabacter sp. HFH0086	0	0	0	0	0	0	0	0	0	0	0	0	0	0	0	0	0	0	0	0	0	0	0	0	0	0	0	0	0	0	0	0	0	0	0	0	0	0	0	0	0	0	0	0	0	0	0	0	0
b26664 ATDT01000003 Cedecea davisae DSM 4568	0	0	0	0	0	0	0	0	0	0	0	0	0	0	0	0	0	0	0	0	0	0	0	0	0	0	0	0	0	0	0	0	0	0	0	0	0	0	0	0	0	0	0	0	0	0	0	0	0
b26976 NZ_ANNU01000023 Nafulsella turpanensis ZLM-10	0	0	0	0	0	0	0	0	0	0	0	0	0	0	0	0	0	0	0	0	0	0	0	0	0	0	0	0	0	0	0	0	0	0	0	0	0	0	0	0	0	0	0	0	0	0	0	0	0
b27375 NZ_KB899708 Deinococcus aquatilis DSM 23025	0	0	0	0	0	0	0	0	0	0	0	0	0	0	0	0	0	0	0	0	0	0	0	0	0	0	0	0	0	0	0	0	0	0	0	0	0	0	0	0	0	0	0	0	0	0	0	0	0
b27553 NZ_KB894803 Arhodomonas aquaeolei DSM 8974	0	0	0	0	0	0	0	0	0	0	0	0	0	0	0	0	0	0	0	0	0	0	0	0	0	0	0	0	0	0	0	0	0	0	0	0	0	0	0	0	0	0	0	0	0	0	0	0	0
b27863 NZ_ASHR01000026 Agrococcus pavilionensis RW1	0	0	0	0	0	0	0	0	0	0	0	0	0	0	0	0	0	0	0	0	0	0	0	0	0	0	0	0	0	0	0	1	0	0	0	0	0	0	0	0	0	0	0	0	0	0	0	0	0
b28099 NZ_ATWJ01000007 Ornithinimicrobium pekingense DSM 21552	0	0	0	0	0	0	0	0	0	0	0	0	0	1	0	0	0	0	0	0	0	0	0	0	0	0	0	0	0	0	0	0	0	0	0	0	0	0	0	0	0	0	0	0	0	0	0	0	0
b28107 NZ_ATXT01000015 Humibacter albus DSM 18994	0	0	0	0	0	0	0	0	0	0	0	0	0	0	0	0	0	0	0	0	0	0	0	0	0	0	0	0	0	0	0	1	0	0	0	0	0	0	0	0	0	0	0	0	0	0	0	0	0
b28128 NZ_AMWE01000001 Dickeya solani D s0432-1	0	0	0	0	0	0	0	0	0	0	0	0	0	0	0	0	0	0	0	0	0	0	0	0	0	0	0	0	0	0	0	0	0	0	0	0	0	0	0	0	0	0	0	0	0	0	0	0	0
b28158 NZ_ATVG01000005 Corynebacterium massiliense DSM 45435	0	0	0	0	0	0	0	0	0	0	0	0	0	0	0	0	0	0	0	0	0	0	0	0	0	0	0	0	0	0	0	0	0	0	0	0	0	0	0	0	0	0	0	0	0	0	0	0	0
b28166 NZ_ATXC01000001 Desulfurobacterium sp. TC5-1	0	0	0	0	0	0	0	0	0	0	0	0	0	0	0	0	0	0	0	0	0	0	0	0	0	0	0	0	0	0	0	0	0	0	0	0	0	0	0	0	0	0	0	0	0	0	0	0	0
b28181 AICS01000072 Streptococcus pseudopneumoniae ATCC BAA-960	0	0	0	0	0	0	0	1	0	0	0	0	0	0	0	0	0	0	0	0	0	0	0	0	0	0	0	0	0	0	0	0	0	0	0	0	0	0	0	0	0	0	0	0	0	0	0	0	0
b28598 NZ_FMIY01000002 Colibacter massiliensis Marseille-P2911	0	0	0	0	0	0	0	0	0	0	0	0	0	0	0	0	0	0	0	1	0	0	0	0	0	0	0	0	0	0	0	0	0	0	0	0	0	0	0	0	0	0	0	0	0	0	0	0	0
b289 AF240577 Bifidobacterium longum subsp. infantis JCM1222	0	0	0	0	0	0	0	0	0	0	0	0	0	0	0	0	0	0	0	0	0	0	0	0	0	0	0	0	0	0	0	0	0	0	0	0	0	0	0	0	0	0	0	0	0	0	0	0	0
b29211 NZ_FUXI01000004 Pilibacter termitis ATCC BAA-1030	0	0	0	0	0	0	0	0	0	0	0	0	0	0	0	0	0	0	0	0	0	0	0	0	0	0	0	0	0	0	0	0	0	0	0	0	0	0	0	0	0	0	0	0	0	0	0	0	0
b29219 NZ_FUYF01000004 Gemmiger formicilis ATCC 27749	0	0	0	0	1	0	0	0	0	0	0	0	0	0	0	0	0	0	0	0	0	0	0	0	0	0	0	0	0	0	0	0	0	0	0	0	0	0	0	0	0	0	0	0	0	0	0	0	0
b29224 NZ_FUXP01000005 Lysobacter spongiicola DSM 21749	0	0	0	0	0	0	0	0	0	0	0	0	0	0	0	0	0	0	0	0	0	0	0	0	0	0	0	0	0	0	0	0	0	0	0	0	0	0	0	0	0	0	0	0	0	0	0	0	0
b29246 FCNP01000020 Agrobacterium genomosp. 7 NCPPB 1641	0	0	0	0	0	0	0	0	0	0	0	0	0	0	0	0	0	0	0	0	0	0	0	0	0	0	0	0	0	0	0	1	0	0	0	0	0	0	0	0	0	0	0	0	0	0	0	0	0
b29251 LQBE01000012 Delta proteobacterium ML8_F1	0	0	0	0	0	0	0	0	0	0	0	0	0	0	0	0	0	0	0	0	0	0	0	0	0	0	0	0	0	0	0	0	0	0	0	0	0	0	0	0	0	0	0	0	0	0	0	0	0
b29257 NZ_LTAY01000010 Clostridium thermobutyricum DSM 4928	0	0	0	0	0	0	0	0	0	0	0	0	0	0	0	0	0	0	0	0	0	0	0	0	0	0	0	0	0	0	0	1	0	0	0	0	0	0	0	0	0	0	0	0	0	0	0	0	0
b29308 NZ_JSZE01000057 Xanthomonas cannabis pv. cannabis NCPPB 2877	0	0	0	0	0	0	0	0	0	0	0	0	0	0	0	0	0	0	0	0	0	0	0	0	0	0	0	0	0	0	0	0	0	0	0	0	0	0	0	0	0	0	0	0	0	0	0	0	0
b29351 NZ_MUIO01000020 Pseudomonas floridae GEV388	0	0	0	0	0	0	0	0	0	0	0	0	0	0	0	0	0	0	0	0	0	0	0	0	0	0	0	0	0	0	0	0	0	0	0	0	0	0	0	0	0	0	0	0	0	0	0	0	0
b29419 NZ_MKZW01000089 Kluyvera intestini GT-16	0	0	0	0	0	0	0	0	0	0	0	0	0	0	0	0	0	0	0	0	0	0	0	0	0	0	0	0	0	0	0	0	0	0	0	0	0	0	0	0	0	0	0	0	0	0	0	0	0
b29453 NZ_LQPB01000046 Mycobacterium interjectum DSM 44064	0	0	0	0	0	0	0	0	0	0	0	0	0	0	0	0	0	0	0	0	0	0	0	0	0	0	0	0	0	0	0	0	0	0	0	0	0	0	0	0	0	0	0	0	0	0	0	0	0
b29481 NZ_LQOQ01000045 Mycobacterium confluentis DSM 44017	0	0	0	0	0	0	0	0	0	0	0	0	0	0	0	0	0	0	0	0	0	0	0	0	0	0	0	0	0	0	0	0	0	0	0	0	0	0	0	0	0	0	0	0	0	0	0	0	0
b29483 NZ_LQQA01000031 Mycobacterium wolinskyi ATCC 700010	0	0	0	0	0	0	0	0	0	0	0	0	0	0	0	0	0	0	0	0	0	0	0	0	0	0	0	0	0	0	0	1	0	0	0	0	0	0	0	0	0	0	0	0	0	0	0	0	0
b29500 NZ_FXAC01000010 Kocuria indica NIO-1021	0	0	0	0	0	0	0	0	0	0	0	0	0	0	0	0	0	0	0	0	0	0	0	0	0	0	0	0	1	0	0	0	0	0	0	0	0	0	0	0	0	0	0	0	0	0	0	0	0
b29655 NZ_BAFY01000232 Nocardia cyriacigeorgica NBRC 100375	0	0	0	0	0	0	0	0	0	0	0	0	0	0	0	0	0	0	0	0	0	0	0	0	0	0	0	0	0	0	0	0	0	0	0	0	0	0	0	0	0	0	0	0	0	0	0	0	0
b29657 NZ_BAFR01000206 Nocardia araoensis NBRC 100135	0	0	0	0	0	0	0	1	0	0	0	0	0	0	0	0	0	0	0	0	0	0	0	0	0	0	0	0	0	0	0	0	0	0	0	0	0	0	0	0	0	0	0	0	0	0	0	0	0
b29659 NZ_BADL01000246 Ideonella sp. B508-1	0	0	0	0	0	0	0	0	0	0	0	0	0	0	0	0	0	0	0	0	0	0	0	0	0	1	0	0	0	0	0	0	0	0	0	0	0	0	0	0	0	0	0	0	0	0	0	0	0
b29695 MSLT01000006 Thioflexothrix psekupsii D3	0	0	0	0	0	0	0	0	0	0	0	0	0	0	0	0	0	0	0	0	0	0	0	0	0	0	0	0	0	0	0	0	0	0	0	0	0	0	0	0	0	0	0	0	0	0	0	0	0
b29697 NZ_CCDG010000016 Paenibacillus camerounensis G4	0	0	0	0	0	0	0	0	0	0	0	0	0	0	0	0	0	0	0	0	0	0	0	0	0	0	0	0	0	0	0	0	0	0	0	0	0	0	0	0	0	0	0	0	0	0	0	0	0
b29805 NZ_MUMH01000130 Allokutzneria sp. NRRL B-24872	0	0	0	0	0	0	0	0	0	0	0	0	0	0	0	0	0	0	0	0	0	0	0	0	0	0	0	0	0	0	0	0	0	0	0	0	0	0	0	0	0	0	0	0	0	0	0	0	0
b29868 NEYQ01000023 Serratia nematodiphila ARLG-2977	0	0	0	0	0	0	0	0	0	0	0	0	0	0	0	0	0	0	0	0	0	0	0	0	0	1	0	0	0	0	0	0	0	0	0	0	0	0	0	0	0	0	0	0	0	0	0	0	0
b30007 NZ_FYBI01000015 Enterobacter bugandensis EB-247	0	0	0	0	0	0	0	0	0	0	0	0	0	0	0	0	0	0	0	0	0	0	0	0	0	0	0	0	0	0	0	0	0	0	0	0	0	0	0	0	0	0	0	0	0	0	0	0	0
b30008 NZ_FYBF01000054 Enterobacter xiangfangensis LMG 27195	0	0	0	0	0	0	0	0	0	0	0	0	0	0	0	0	0	0	0	0	0	0	0	0	0	0	0	0	0	0	0	0	0	0	0	0	0	0	0	0	0	0	0	0	0	0	0	0	0
b30098 NZ_FZNM01000001 Paracoccus sediminis DSM 26170	0	0	0	0	0	0	0	0	0	0	0	0	0	0	0	0	0	0	0	0	0	0	0	0	0	0	0	0	0	0	0	0	0	0	0	0	0	0	0	0	0	0	0	0	0	0	0	0	0
b30111 NZ_FZOQ01000002 Pontibacter ummariensis NKM1	0	0	0	0	0	0	0	0	0	0	0	0	0	0	0	0	0	0	0	0	0	0	0	0	0	0	0	0	0	0	0	0	0	0	0	0	0	0	0	0	0	0	0	0	0	0	0	0	0
b30183 NZ_FMXN01000013 Idiomarina indica CGMCC 1.10824	0	0	0	0	0	0	0	0	0	0	0	0	0	0	0	0	0	0	0	0	0	0	0	0	0	0	0	0	0	0	0	1	0	0	0	0	0	0	0	0	0	0	0	0	0	0	0	0	0
b30192 NZ_LT629695 Agrococcus jejuensis DSM 22002	0	0	0	0	0	0	0	0	0	0	0	0	0	0	0	0	0	0	0	0	0	0	0	0	0	0	0	0	0	0	0	0	0	0	0	0	0	0	0	0	0	0	0	0	0	0	0	0	0
b30272 NZ_FNIV01000010 Halomonas shengliensis CGMCC 1.6444	0	0	0	0	0	0	0	0	0	0	0	0	0	0	0	0	0	0	0	0	0	0	0	0	0	0	0	0	0	0	0	0	0	0	0	0	0	0	0	0	0	0	0	0	0	0	0	0	0
b30296 NZ_CP022528 Erythrobacter flavus VG1	0	0	0	0	0	0	0	0	0	0	0	0	0	0	0	0	0	0	0	0	0	0	0	0	0	0	0	0	0	0	0	1	0	0	0	0	0	0	0	0	0	0	0	0	0	0	0	0	0
b30336 NZ_FNAM01000033 Sporomusa acidovorans Mol	0	0	0	0	0	0	0	0	0	0	0	0	0	0	0	0	0	0	0	0	0	0	0	0	0	0	0	0	0	0	0	0	0	0	0	0	0	0	0	0	0	0	0	0	0	0	0	0	0
b30341 NZ_FNPU01000002 Tessaracoccus flavus RP1	0	0	0	0	0	0	0	0	0	0	0	0	0	0	0	0	0	0	0	0	0	0	0	0	0	0	0	0	0	0	0	0	0	0	0	0	0	0	0	0	0	0	0	0	0	0	0	0	0
b30373 NZ_FOGV01000009 Salisediminibacterium haloalkalitolerans 10nlg	0	0	0	0	0	0	0	0	0	0	0	0	0	0	0	0	1	0	0	0	0	0	0	0	0	0	0	0	0	0	0	0	0	0	0	0	0	0	0	0	0	0	0	0	0	0	0	0	0
b30381 NZ_FNFY01000011 Salinicoccus qingdaonensis CGMCC 1.8895	0	0	0	0	0	0	0	0	0	0	1	0	0	0	0	0	0	0	0	0	0	0	0	0	0	0	0	0	0	0	0	0	0	0	0	0	0	0	0	0	0	0	0	0	0	0	0	0	0
b30474 NZ_FOGD01000012 Giesbergeria anulus ATCC 35958	0	0	0	0	0	0	0	0	0	0	0	0	0	0	0	0	0	0	0	0	0	0	0	0	0	0	0	0	0	0	0	0	0	0	0	0	0	0	0	0	0	0	0	0	0	0	0	0	0
b30494 NZ_FNIR01000005 Geodermatophilus soli DSM 45843	0	0	0	0	0	0	0	0	0	0	0	0	0	0	0	0	0	0	0	0	0	0	0	0	0	0	0	0	0	0	0	0	0	0	0	0	0	0	0	0	0	0	0	0	0	0	0	0	0
b30495 NZ_FNHE01000006 Geodermatophilus siccatus DSM 45419	0	0	0	0	0	0	0	0	0	0	0	0	0	0	0	0	0	0	0	0	0	0	0	0	0	0	0	0	0	0	0	0	0	0	0	0	0	0	0	0	0	0	0	0	0	0	0	0	0
b306 AF130449 Heliobacterium chlorum ATCC 35205	0	0	0	0	0	0	0	0	0	0	0	0	0	0	0	0	0	0	0	0	0	0	0	0	0	0	0	0	0	0	0	0	0	0	0	0	0	0	0	0	0	0	0	0	0	0	0	0	0
b30714 NC_023045 Alteromonas mediterranea MED64 DSM 26499	0	0	0	0	0	0	0	0	0	0	0	0	0	0	0	0	0	0	0	0	0	0	0	0	0	0	0	0	0	0	0	1	0	0	0	0	0	0	0	0	0	0	0	0	0	0	0	0	0
b30819 OAOQ01000009 Rhodobacter ovatus JA234	0	0	0	0	0	0	0	0	0	0	0	0	0	0	0	0	0	0	0	0	0	0	0	0	0	0	0	0	0	0	0	0	0	0	0	0	0	0	0	0	0	0	0	0	0	0	0	0	0
b30935 NZ_CP013693 Cutibacterium acnes A1-14	0	0	0	0	0	0	0	0	0	0	0	0	0	0	0	0	0	0	0	1	0	0	0	0	0	0	0	0	0	0	0	0	0	0	0	0	0	0	0	0	0	0	0	0	0	0	0	0	0
b31010 NZ_LN999806 Peptoniphilus phoceensis SIT15	0	0	0	0	0	0	0	0	0	0	0	0	0	0	0	0	0	0	0	0	0	0	0	0	0	0	0	0	0	0	0	0	0	0	0	0	0	0	0	0	0	0	0	0	0	0	0	0	0
b31041 NWSS01000002 Rhizobium acidisoli FH23	0	0	0	0	0	0	0	0	0	0	0	0	0	0	0	0	0	0	0	0	0	0	0	0	0	0	0	0	0	0	0	1	0	0	0	0	0	0	0	0	0	0	0	0	0	0	0	0	0
b31085 NZ_OCNH01000001 Spirosoma fluviale DSM 29961	0	0	0	0	0	0	0	0	0	0	0	0	0	0	0	0	0	0	0	0	0	0	0	0	0	0	0	0	0	0	0	0	0	0	0	0	0	0	0	0	0	0	0	0	0	0	0	0	0
b31090 NZ_OAOG01000003 Anaerocolumna aminovalerica src1	0	0	0	0	0	0	0	0	0	0	0	0	0	0	0	0	0	0	0	0	0	0	0	0	0	0	0	0	0	0	0	0	0	0	0	0	0	0	0	0	0	0	0	0	0	0	0	0	0
b31205 PEFL01000002 Comamonas sp. 26	0	0	0	0	0	0	0	0	0	0	0	0	0	0	0	0	0	0	0	0	0	0	0	0	0	0	0	0	0	0	0	0	0	0	0	0	0	0	0	0	0	0	0	0	0	0	0	0	0
b31211 PDCN02000001 Mycobacterium brumae CIP1034565	0	0	0	0	0	0	0	0	0	0	0	0	0	0	0	0	0	0	0	0	0	0	0	0	0	0	0	0	0	0	0	0	0	0	0	0	0	0	0	0	0	0	0	0	0	0	0	0	0
b31271 KM923969 Acinetobacter dijkshoorniae JVAP01 plasmid pNDM-JVAP01	0	0	0	0	0	0	0	0	0	0	0	0	0	0	0	0	0	0	0	0	0	0	0	0	0	0	0	0	0	0	0	0	0	0	0	0	0	0	0	0	0	0	0	0	0	0	0	0	0
b31399 PISL01000002 Pseudomonas hunanensis P11	0	0	0	0	0	0	0	0	0	0	0	0	0	0	0	0	0	0	0	0	0	0	0	0	0	0	0	0	0	0	0	0	0	0	0	0	0	0	0	0	0	0	0	0	0	0	0	0	0
b31456 CP011797 Reinekea forsetii Hel1_31_D35 DSM 29653	0	0	0	0	0	0	0	0	0	0	0	0	0	0	0	0	0	0	0	0	0	0	0	0	0	0	0	0	0	0	0	1	0	0	0	0	0	0	0	0	0	0	0	0	0	0	0	0	0
b31532 PNXY01000001 Paraburkholderia rhynchosiae WSM 3937	0	0	0	0	0	0	0	0	0	0	0	0	0	0	0	0	0	0	0	0	0	0	0	0	0	0	0	0	0	0	0	0	0	0	0	0	0	0	0	0	0	0	0	0	0	0	0	0	0
b31580 NZ_PNOR01000006 Deinococcus planocerae XY-FW106	0	0	0	0	0	0	0	0	0	0	0	0	0	0	0	0	0	0	0	0	0	0	0	0	0	0	0	0	0	0	0	0	0	0	0	0	0	0	0	0	0	0	0	0	0	0	0	0	0
b31581 PJZI01000007 Yersiniaceae bacterium 2016Iso1	0	0	0	0	0	0	0	0	0	0	0	0	0	0	0	0	0	0	0	0	0	0	0	0	0	0	0	0	0	0	0	0	0	0	0	0	0	1	0	0	0	0	0	0	0	0	0	0	0
b31632 PKGR01000007 Pseudoglutamicibacter albus UMB0722	0	0	0	0	0	0	0	0	0	0	0	0	0	1	0	0	0	0	0	0	0	0	0	0	0	0	0	0	0	0	0	0	0	0	0	0	0	0	0	0	0	0	0	0	0	0	0	0	0
b317 AF237424 Streptococcus suis sero2 735	0	0	0	0	0	0	0	0	0	0	0	0	0	0	0	0	0	0	0	0	0	0	0	0	0	0	0	0	0	0	0	0	0	0	0	0	0	0	0	0	0	0	0	0	0	0	0	0	0
b31746 NZ_PKQP01000003 Stenotrophomonas bentonitica VV6	0	0	0	0	0	0	0	0	0	0	0	0	0	0	0	0	0	0	0	0	0	0	0	0	0	0	0	0	0	0	0	0	0	0	0	0	0	0	0	0	0	0	0	0	0	0	0	0	0
b31750 NZ_KZ614144 Paenibacillus castaneae DSM 19417	0	0	0	0	0	0	0	0	0	0	0	0	0	0	0	0	0	0	0	0	0	0	0	0	0	0	0	0	0	0	0	0	0	0	0	0	0	0	0	0	0	0	0	0	0	0	0	0	0
b31851 NZ_PKPC01000003 Ralstonia insidiosa WCHRI065162	0	0	0	0	0	0	0	0	0	0	1	0	0	0	0	0	0	0	0	0	0	0	0	0	0	0	0	0	0	0	0	0	0	0	0	0	0	0	0	0	0	0	0	0	0	0	0	0	0
b31858 NZ_MDED01000024 Xanthomonas cucurbitae CFBP 2542	0	0	0	0	0	0	0	0	0	0	0	0	0	0	0	0	0	0	0	0	0	0	0	0	0	0	0	0	0	0	0	0	0	0	0	0	0	0	0	0	0	0	0	0	0	0	0	0	0
b31882 NZ_MDEC01000034 Xanthomonas codiaei CFBP 4690	0	0	0	0	0	0	0	0	0	0	0	0	0	0	0	0	0	0	0	0	0	0	0	0	0	0	0	0	0	0	0	0	0	0	0	0	0	0	0	0	0	0	0	0	0	0	0	0	0
b32159 NZ_PVEP01000002 Defluviimonas denitrificans DSM 18921	0	0	0	0	0	0	0	0	0	0	0	0	0	0	0	0	0	0	0	0	0	0	0	0	0	0	0	0	0	0	0	0	0	0	0	0	0	0	0	0	0	0	0	0	0	0	1	0	0
b32309 CP026304 Streptomyces lunaelactis MM109 DSM 42149	0	0	0	0	0	0	0	0	0	0	0	0	0	0	0	0	0	0	0	0	0	0	0	0	0	0	0	0	0	0	0	0	0	0	0	0	0	0	0	0	0	0	0	0	0	0	0	0	0
b32326 QAYC01000018 Rhodovulum kholense DSM 19783	0	0	0	0	0	0	0	0	0	0	0	0	0	0	0	0	0	0	0	0	0	0	0	0	0	0	0	0	0	0	0	0	0	0	0	0	0	0	0	0	0	0	0	0	0	0	0	0	0
b32331 QASO01000085 Pseudomonas indoloxydans JCM 14246	0	0	0	0	0	0	0	0	0	0	0	0	0	0	0	0	0	0	0	0	0	0	0	0	0	0	0	0	0	0	0	0	0	0	0	0	0	0	0	0	0	0	0	0	0	0	0	0	0
b32342 PEBX01000039 Candidatus Carbobacillus altaicus isolate AL32	0	0	0	0	0	0	0	0	0	0	0	0	0	0	0	0	1	0	0	0	0	0	0	0	0	0	0	0	0	0	0	0	0	0	0	0	0	0	0	0	0	0	0	0	0	0	0	0	0
b32456 NZ_PZOY01000001 Stenotrophomonas panacihumi GSS15	0	0	0	0	0	0	0	0	0	0	0	0	0	0	0	0	0	0	0	0	0	0	0	0	0	0	0	0	0	0	0	0	0	0	0	0	0	0	0	0	0	0	0	0	0	0	0	0	0
b32471 QESX01000001 Pectobacterium polaris SS28	0	0	0	0	0	0	0	0	0	0	0	0	0	0	0	0	0	0	0	0	0	0	0	0	0	0	0	0	0	0	0	0	0	0	0	0	0	0	0	0	0	0	0	0	0	0	0	0	0
b32724 NZ_LIQY01000194 Streptomyces pathocidini NRRL B-24287	0	0	0	0	0	0	0	0	0	0	0	0	0	0	0	0	0	0	0	0	0	0	0	0	0	0	0	0	0	0	0	0	0	0	0	0	0	0	0	0	0	0	0	0	0	0	0	0	0
b32775 NZ_PZZN01000002 Sphingomonas aerolata NW12	0	0	0	0	0	0	0	0	0	0	0	0	0	0	0	0	0	0	0	0	0	0	0	0	0	0	0	0	0	0	0	0	0	0	0	0	0	0	0	0	0	0	0	0	0	0	0	0	0
b32864 QJVE01000011 Arthrobacter stackebrandtii CCM 2783 CGMCC 1.9110	0	0	0	0	0	0	0	0	0	0	0	0	0	0	0	0	0	0	0	0	0	0	0	0	0	0	0	0	0	0	0	1	0	0	0	0	0	0	0	0	0	0	0	0	0	0	0	0	0
b33002 PHQP01000025 Corynebacterium heidelbergense DSM 104638	0	0	0	0	0	0	0	0	0	0	0	0	0	0	0	0	0	0	0	0	0	0	0	0	0	0	0	0	0	0	0	0	0	0	0	0	0	0	0	0	0	0	0	0	0	0	0	0	0
b33319 UFQQ01000010 Rhodopseudomonas pentothenatexigens JA575	0	0	0	0	0	0	0	0	0	0	0	0	0	0	0	0	0	0	0	0	0	0	0	0	0	0	0	0	0	0	0	0	0	0	0	0	0	0	0	0	0	0	0	0	0	0	0	0	0
b33332 NZ_QMHO01000012 Pedobacter nanyangensis Q-4	0	0	0	0	0	0	0	0	0	0	0	0	0	0	0	0	0	0	0	0	0	0	0	0	0	0	0	0	0	0	0	0	0	0	0	0	0	0	0	0	0	0	0	0	0	0	0	0	0
b3377 AY123687 Comamonas testosteroni ATCC 11996	0	0	0	0	0	0	0	0	0	0	0	0	0	0	0	0	0	0	0	0	0	0	0	0	0	0	0	0	0	0	0	0	0	0	0	0	0	0	0	0	0	0	0	0	0	0	0	0	0
b3406 AY123694 Moraxella lincolnii ATCC 51388	0	0	0	0	0	0	0	0	0	0	0	0	0	0	0	0	0	0	0	0	0	0	0	0	0	0	0	0	0	0	0	0	0	0	1	0	0	0	0	0	0	0	0	0	0	0	0	0	0
b4661 AJ586868 Lactobacillus delbrueckii subsp. delbrueckii ATCC 9649/NCC621	0	0	0	0	0	0	0	0	0	0	0	0	0	0	0	0	0	0	0	0	0	0	0	0	0	0	0	0	0	0	0	0	0	0	0	0	0	0	0	0	0	0	0	0	0	0	0	0	0
b6785 AY691224 Clostridium aminophilum ATCC 49906	0	0	0	0	0	0	0	0	0	0	0	0	0	0	0	0	1	0	0	0	0	0	0	0	0	0	0	0	0	0	0	0	0	0	0	0	0	0	0	0	0	0	0	0	0	0	0	0	0
b6801 AY691240 Clostridium scindens ATCC 35704	0	0	0	0	0	0	0	0	0	0	0	0	0	0	0	0	0	0	0	0	0	0	0	0	0	0	0	0	0	0	0	1	0	0	0	0	0	0	0	0	0	0	0	0	0	0	0	0	0
b7335 AY837570 Prevotella melaninogenica ATCC 25845D	0	0	0	0	0	0	0	0	0	0	0	0	0	1	0	0	0	0	0	0	0	0	0	0	0	0	0	0	0	0	0	0	0	0	0	0	0	0	0	0	0	0	0	0	0	0	0	0	0
b7586 NC_008700 Shewanella amazonensis SB2B	0	0	0	0	0	0	0	0	0	0	0	0	0	0	0	0	0	0	0	0	0	0	0	0	0	0	0	0	0	0	0	1	0	0	0	0	0	0	0	0	0	0	0	0	0	0	0	0	0
b7681 CP000746 Actinobacillus succinogenes 130Z	0	0	0	0	0	0	0	0	0	0	0	0	0	0	0	0	0	0	0	0	0	0	0	0	0	0	0	0	0	0	0	0	0	0	0	0	0	0	0	0	0	0	0	0	0	0	0	0	0
b7761 CP000494 Bradyrhizobium sp. BTAi1	0	0	0	0	0	0	0	0	0	0	0	0	0	0	0	0	0	0	0	0	0	0	0	0	0	0	0	0	0	0	0	0	0	0	0	0	0	0	0	0	0	0	0	0	0	0	0	0	0
b7921 DQ059455 Campylobacter fetus subsp. fetus ATCC 27374	0	0	0	0	0	0	0	0	0	0	0	0	0	0	0	0	1	0	0	0	0	0	0	0	0	0	0	0	0	0	0	0	0	0	0	0	0	0	0	0	0	0	0	0	0	0	0	0	0
b7991 DQ302726 Streptococcus lutetiensis ATCC BAA-103	0	0	0	0	0	0	0	0	0	0	0	0	0	0	0	0	0	0	0	0	0	0	0	0	0	0	0	0	0	0	0	0	0	0	0	0	0	0	0	0	0	0	0	0	0	0	0	0	0
b825 AF245667 Enterococcus gallinarum ATCC 49573	0	0	0	0	0	0	0	0	0	0	0	0	0	0	0	0	0	0	0	0	0	0	0	0	0	0	0	0	0	0	0	0	0	0	0	0	0	0	0	0	0	0	0	0	0	0	0	0	0
b8481 NZ_AAPA01000002 Mycobacterium flavescens PYR-GCK	0	0	0	0	0	0	0	0	0	0	0	0	0	0	0	0	0	0	0	0	0	0	0	0	0	0	0	0	0	0	0	1	0	0	0	0	0	0	0	0	0	0	0	0	0	0	0	0	0
[truncated: 86 more columns]

## Sheet: Proportional
Nearest neighbour in cpnDB_nr	1_DN	1_RM	1_VC	10_DN	10_RM	10_VC	11_DN	11_RM	11_VC	12_DN	12_RM	12_VC	13_DN	13_RM	13_VC	14_DN	14_RM	14_VC	15_DN	15_RM	15_VC	16_DN	16_RM	16_VC	17_DN	17_RM	17_VC	18_DN	18_RM	18_VC	19_DN	19_RM	19_VC	2_DN	2_RM	2_VC	20_DN	20_RM	20_VC	21_DN	21_RM	21_VC	22_DN	22_RM	22_VC	23_DN	23_RM	23_VC	24_DN
b7450 AY562570 Lactobacillus crispatus CECT4840	96.1412	96.1412	96.1463	89.2308	89.2545	89.9646	0.0286189	0.0286213	0.0286886	56.1582	56.1848	56.8223	0.0315532	0.0316156	0.0316497	0.0310538	0.0344656	0.0317248	83.759	83.7668	84.6518	98.632	98.6339	98.6495	77.3297	77.325	77.6519	89.206	89.288	89.3139	0.0781689	0.0793848	0.0784314	95.7452	95.7602	95.8219	0.0206271	0.0206398	0.0226729	98.6578	98.6598	98.7277	0.0318987	0.0319152	0.0320655	99.1879	99.1961	99.2337	52.9881
b1432 AY608421 Lactobacillus jensenii ATCC 25258	0.00247838	0.00247838	0	6.35256	6.31595	5.79571	2.61004	2.61026	2.56476	0	0	0	91.5148	91.6956	92.0375	3.93003	4.36564	4.01142	12.3726	12.3964	11.4184	0	0	0	13.1896	13.2031	12.9821	0	0	0	29.052	29.5014	29.0049	0	0	0	0.00206271	0.00206398	0	1.15522	1.15325	1.09704	0	0	0	0.316148	0.316174	0.297447	3.51283
b32838 NZ_QJVB01000003 Gardnerella swidsinskii GS 9838-1 LMG 30812	0.68651	0.019827	0.0222899	0	0	0	0	0	0	0.00264697	0.0026476	0	0.617917	0.00263463	0	7.80829	8.34067	7.92414	0	0	0	0.00192138	0	0	0	0	0	0	0	0	34.387	0.00248077	0	0	0	0	79.4946	76.6543	79.5944	0	0	0	40.9874	39.2507	41.1499	0.00619899	0.0061995	0.00619681	0
b15282 NZ_ACLN01000008 Lactobacillus iners DSM 13335	0	0	0	0.00215341	0.00215341	0	0.131647	0.131658	0.129099	0	0	0	4.23076	4.23912	4.0749	0.0172521	0.0191476	0.0176249	0.00218675	0.00218747	0	0	0	0	5.23463	5.23514	5.17466	0	0	0	6.03855	6.13247	6.00735	0.408911	0.408991	0.394888	0.00412541	0.00412797	0.00412235	0.001968	0.001968	0	0.00245375	0.00245501	0	0	0	0	0.0091659
b10199 EF571590 Lactobacillus gasseri ATCC 33323	0.438673	0.446108	0.411125	3.74693	3.76416	3.57096	0.00286189	0.00286213	0	13.2031	12.9918	0	0.00525887	0.00526926	0	0.00345042	0.00382951	0	0.0459217	0.0503117	0.0536181	0.00192138	0.00192141	0	3.72851	3.72887	3.68003	0.0836427	0.0898454	0.0917525	0.00488556	0.00496155	0.00490196	0.803723	0.826796	0.791538	8.47979	8.70175	8.68167	0	0	0	0.00490749	0.00491002	0.00493316	0.00206633	0.0020665	0	1.88818
b19375 HE573896 Lactobacillus taiwanensis CIP 110030	0.00743513	0	0	0.00215341	0	0	0	0	0	0	0.19857	13.1873	0	0	0	0	0	0	0.00218675	0	0	0	0	0	0	0	0	0.00408013	0	0	0	0	0	0.019388	0	0	0.216584	0	0	0	0	0	0	0	0	0	0	0	0
b16543 ADGP01000033 Megasphaera sp. genomosp. type_1 str. 28L	0	0	0	0	0	0	0	0	0	0.00264697	0.0026476	0	0	0	0	24.5601	27.3274	25.1577	0	0	0	0	0	0	0	0	0	0	0	0	0	0	0	0	0	0	0	0	0	0	0	0	0	0	0	0	0	0	0
b21783 NZ_ADEU01000016 Gardnerella sp. 00703C2mash (Genome sp. 3)	0	0	0	0	0	0	0	0	0	0	0	0	0	0	0	2.14271	1.17566	0	0	0	0	0	0	0	0	0	0	0.00204007	0	0	0.0488556	0.0471347	0.0465686	0.0229131	0.0105773	0	0.00412541	0.00412797	0	0	0	0	0	0	0	0	0	0	0
b32843 QJUV01000001 Gardnerella piotii UGent 18.01 LMG 30818	0	0	0	0	0	0	0	0	0	0	0	0	0	0	0	0	1.20247	2.14671	0	0	0	0	0	0	0	0	0	0	0.00204194	0	0	0	0	0	0.0123402	0.0229176	0	0	0.00412235	0	0	0	0	0	0	0	0	0	0
b32837 NZ_CP029984 Gardnerella leopoldii UGent 06.41 LMG 30814	0	0.664205	0.663744	0	0	0	0	0	0	0	0	0	0	0.616503	0.601345	0	0.00382951	0	0	0	0	0	0.00192141	0	0	0	0	0	0	0	0	34.9243	34.6446	0	0	0	0	0	0	0	0	0	0	0.0147301	0	0	0	0	0
b28163 NZ_ATVB01000003 Alloscardovia omnicolens DSM 21503	0.00743513	0.00743513	0.00742997	0.00215341	0.00215341	0	0.15168	0.151693	0.15205	0	0	0	0	0	0	0	0	0	0.0502952	0.0503117	0.051384	0	0	0	0	0	0	0.0571219	0.0571744	0.0570904	0	0	0	0	0	0	0	0	0	0	0	0	0	0	0	0	0	0	0
b6841 AY691280 Prevotella denticola ATCC 35308	0	0	0	0.00215341	0.00215341	0	83.7559	83.766	84.0721	0	0	0	0	0	0	0.00690084	0.00765902	0	0.00218675	0.00218747	0	0	0	0	0	0	0	0	0	0	0	0	0	0	0	0	0	0	0	0	0	0	0	0	0	0	0	0	0
b21018 NZ_AGWP01000004 Actinomyces neuii subsp. anitratus BVS029A5	0.508067	0.508067	0.505238	0.0387614	0.0387614	0.0393374	0	0	0	0	0	0	0.0289238	0.0289809	0.0290123	0	0	0	1.91559	1.91622	1.95483	1.21047	1.21049	1.21026	0	0	0	6.60574	6.61181	6.57355	6.5613	6.61622	6.55882	1.89474	1.89511	1.88629	0.610561	0.610939	0.603924	0.06888	0.06888	0.0689343	9.64077	8.66128	9.61965	0	0	0	7.52521
b278 AF240566 Bifidobacterium breve JCM1192	0	0	0	0	0	0	0	0	0	0.00264697	0.0026476	0	0.00262943	0.00263463	0	0	0	0	0	0	0	0	0	0	0	0	0	0	0	0	0	0	0	0	0	0	0	0	0	0	0	0	0	0	0	0	0	0	0
b17634 AB547589 Porphyromonas uenonis JCM 13868	0	0	0	0.00215341	0.00215341	0	0.00858566	0.00858639	0.00860659	0	0	0	0.00262943	0.00263463	0	28.7489	31.8385	27.6957	0	0	0	0	0	0	0	0	0	0.00408013	0	0	10.0545	9.83627	9.71814	0	0	0	0	0	0	0	0	0	0.029445	0.0294601	0.0295989	0.146709	0.146721	0.146658	0
b17590 AB547633 Prevotella timonensis JCM 15640	0.0297405	0.0297405	0.0297199	0	0	0	0.0200332	0.0200349	0.020082	0.00264697	0.0026476	0	0.0447004	0.0447887	0.0448371	1.91498	2.12538	1.95284	0	0	0	0	0	0	0	0	0	0.224407	0.224614	0.224284	2.72858	2.77102	2.72549	0.035251	0.0352578	0.0352578	10.2929	10.2993	10.2337	0.001968	0.001968	0	24.8123	24.8226	24.8582	0.00413266	0.004133	0.00413121	0.18561
b284 AF240572 Bifidobacterium dentium JCM1195	0	0	0	0	0	0	0.403526	0.40356	0.40451	0	0	0	0	0	0	0	0	0	0	0	0	0	0	0	0	0	0	0	0	0	0	0	0	0	0	0	0	0	0	0	0	0	0	0	0	0	0	0	0
b14482 NZ_ACVP01000037 Corynebacterium tuberculostearicum SK141	0.123919	0.123919	0.123833	0.187347	0.185193	0.190131	0.00572377	0.00572426	0.00573773	0	0	0	0.502222	0.503214	0.503758	0	0	0	1.48699	1.48748	1.52141	0	0	0	0	0	0	0.00816027	0.00816777	0.00815578	0.515426	0.523443	0.517157	0.0616892	0.0599383	0.0599383	0	0	0	0.080688	0.080688	0.0807516	0.0147225	0.0147301	0.0147995	0.00826532	0.008266	0	5.06187
b26399 NZ_AHIT01000029 Lactobacillus mucosae LM1	0	0	0	0	0	0	0	0	0	30.1331	30.1403	29.5143	0.00262943	0.00263463	0	0.00345042	0.00382951	0	0	0	0	0	0	0	0	0	0	0	0	0	0	0	0	0	0	0	0	0	0	0	0	0	0	0	0	0	0	0	0
b28221 NZ_AUIB01000001 Propionimicrobium lymphophilum DSM 4903	0.0421324	0.0421324	0.0421032	0.0344545	0.0344545	0.0349666	0	0	0	0	0	0	0.310273	0.310886	0.308585	3.88172	4.3082	3.91625	0.0284277	0.0284371	0.0290431	0	0	0	0	0	0	0.102003	0.102097	0.101947	2.08613	2.11858	2.09314	0	0	0	0.505363	0.505676	0.504988	0	0	0	0	0	0	0.0144643	0.0144655	0.0144592	3.64115
b291 AF240579 Gardnerella vaginalis ATCC 14018	0.00495675	0.00495675	0.00495332	0	0	0	0	0	0	0	0	0	0.168284	0.168616	0.166161	0.590021	0.654846	0.602771	0	0	0	0	0	0	0	0	0	0	0	0	0.21985	0.218308	0.215686	0	0	0	0	0	0	0	0	0	8.37218	8.33722	8.17671	0	0	0	0
b6840 AY691279 Prevotella corporis ATCC 33547	1.80426	1.80426	1.80548	0	0	0	0	0	0	0	0	0	0	0	0	0	0	0	0.109337	0.109373	0.111704	0	0	0	0	0	0	0	0	0	0	0	0	0.0035251	0.00352578	0.00352578	0	0	0	0	0	0	0	0	0	0	0	0	0
b32839 MNLH01000001 Gardnerella sp. KA00225 (Genome sp. 13)	0	0.00247838	0	0	0	0	0	0	0	0	0	0	0	0	0	0	0.321679	0	0	0	0	0	0	0	0	0	0	0	0	0	0	0	0	0	0	0	0	2.88958	0	0	0	0	0	1.76515	0	0	0	0	0
b28180 NZ_KQ959565 Clostridiales sp. KA00274	0	0	0	0	0	0	0	0	0	0	0	0	0	0	0	14.9058	0.126374	14.8155	0	0	0	0	0	0	0	0	0	0	0	0	1.07238	0.0148846	1.07598	0	0	0	0.0226898	0	0.0226729	0	0	0	0	0	0	0	0	0	0
b12598 FJ360434 Atopobium vaginae DSM15829	0	0	0	0.00215341	0.00215341	0	0	0	0	0	0	0	0	0	0	0.0379546	0.0421246	0.0387747	0	0	0	0	0	0	0	0	0	0	0	0	0.00244278	0.00248077	0	0	0	0	0	0	0	0	0	0	11.6872	11.6932	11.7212	0	0	0	0
b17655 AB547552 Bacteroides coagulans JCM 12528	0.00495675	0.00495675	0.00495332	0.0344545	0.0344545	0.0349666	0.00858566	0.00858639	0.00860659	0	0	0	0	0	0	2.21862	2.46238	2.24893	0	0	0	0	0	0	0	0	0	0	0	0	0.278477	0.282808	0.279412	0.0282008	0.0282063	0.0282063	0.00412541	0.00412797	0	0	0	0	0.0122687	0.0122751	0.0123329	0	0	0	2.26398
b28223 AZIS01000004 Propionimicrobium sp. BV2F7	0.0322189	0.0322189	0.0321965	0.00215341	0.00215341	0	0	0	0	0	0	0	0.0262943	0.0263463	0.0263748	0.338141	0.375292	0.341923	0	0	0	0	0	0	0	0	0	0.104043	0.104139	0.103986	1.13101	1.1486	0.926471	0	0	0	0.0536304	0.0536636	0.0535906	0	0	0	0	0	0	0	0	0	1.88818
b27254 NZ_AKCI01000001 Scardovia wiggsiae F0424	0	0	0	0	0	0	8.65148	8.65222	8.60372	0	0	0	0	0	0	0	0	0	0	0	0	0.00192138	0.00192141	0	0	0	0	0	0	0	0	0	0	0	0	0	0	0	0	0	0	0	0	0	0	0	0	0	0
b31559 NZ_PNGC01000001 Varibaculum cambriense UMB0744	0.0272621	0.0272621	0.0272432	0	0	0	0	0	0	0.00794092	0.00529521	0	0.0525887	0.0526926	0.0527496	0.0241529	0.00382951	0.0246748	0.00874699	0.00874986	0.00893635	0.00384275	0.00384283	0	0	0	0	0.0571219	0.0571744	0.0570904	0.0561839	0.054577	0.0539216	0	0	0	0.00618812	0.00206398	0.00412235	0	0	0	0.00245375	0.00245501	0	0	0	0	0.401008
b26697 ATBY01000014 Corynebacterium pyruviciproducens ATCC BAA-1742	0.0644378	0.0644378	0.0643931	0.0215341	0.0215341	0.0218541	0	0	0	0.0238228	0.0238284	0.0240693	0.00262943	0.00263463	0	0	0	0	0.109337	0.109373	0.111704	0.0768551	0.0768566	0.0768418	0	0	0	0.126484	0.1266	0.126415	0.117253	0.119077	0.117647	0.646856	0.646981	0.646981	0.0309406	0.0309598	0.0309176	0	0	0	0	0	0	0	0.0020665	0	1.16865
b18392 ADCN01000005 Bifidobacterium sp. 12_1_47BFAA	0	0	0	0	0	0	0	0	0	0	0	0	0	0	0	0	0	0	0.00218675	0.00218747	0	0	0	0	0	0	0	0.0856828	0.0857615	0.0856356	0.00488556	0.00496155	0.00490196	0	0	0	0	0	0	0	0	0	0.230652	0.230771	0.231858	0	0	0	0
b7840 AF429673 Lactobacillus sp. ATCC 4005	0	0.00743513	0.0272432	0	0	0	0	0	0	0	0	0	0	0.0237117	0.0923117	0	0	0	0	0	0	0	0	0.00576314	0	0.0588769	0.176996	0	0	0	0	0	0	0	0.0105773	0.0528867	0	0	0	0	0.001968	0	0	0	0	0	0.0020665	0	0
b18814 AFBB01000007 Dialister micraerophilus DSM 19965	0.00247838	0.00247838	0	0	0	0	0.291912	0.291937	0.272542	0	0	0	0	0	0	1.08688	0.589745	0.0352497	0.0043735	0.00437493	0	0.00576413	0.00576424	0.00576314	0	0	0	0.0408013	0.0408388	0.0407789	0.437257	0.414289	0.357843	0.0158629	0.015866	0.015866	0.00618812	0.00619195	0.00618353	0	0	0	3.05737	3.05894	3.04622	0	0	0	0.0756187
b30897 NZ_FNRU01000002 Corynebacterium coyleae DSM 44184	0	0	0	0.0258409	0.0215341	0.0262249	0	0	0	0	0	0	0.00525887	0	0.00527496	0	0	0	0.0043735	0.00437493	0	0	0	0	0	0	0	0	0	0	0	0	0	0	0	0	0	0	0	0	0	0	0	0	0	0.00619899	0.0061995	0.00826241	4.9473
b20207 AGCJ01000042 Anaeroglobus geminatus F0357	0	0.00247838	0	0	0	0	0	0	0	0	0	0	0	0	0	0	0.00382951	0	0.00218675	0	0	0.00192138	0.00192141	0	0	0	0	1.45049	1.45182	1.44969	0	0	0	0	0	0	0	0.00619195	0.00618353	0	0	0	0	0	0	0	0	0	0
b28651 NZ_FTMH01000006 Corynebacterium afermentans DSM 44280	0	0	0	0.047375	0.0452216	0.048079	0	0	0	0	0	0	0	0.00263463	0	0	0	0	0	0	0	0	0	0	0	0	0	0	0	0	0	0	0	0	0	0	0	0	0	0	0	0	0	0	0	0.00206633	0	0	0.146654
b6839 AY691278 Prevotella buccalis ATCC 35310	0.0099135	0.0099135	0.00990663	0.00646023	0.00646023	0.00655623	0	0	0	0	0	0	0.0157766	0.0158078	0.0158249	2.79139	3.09807	2.82703	0.00218675	0.00218747	0	0.00192138	0.00192141	0	0	0	0	0	0	0	0.517869	0.525924	0.519608	0.0070502	0.00705156	0.00705156	0.00206271	0.00206398	0	0	0	0	0.377877	0.378072	0.379853	0.0103316	0.0103325	0.010328	0
b29151 NZ_LT632547 Actinomyces urinae Marseille-P2225	0	0	0	0.0323011	0.0323011	0.0327812	0	0	0	0	0	0	0	0	0	0	0	0	0	0	0	0	0	0	0	0	0	0	0	0	0	0	0	0	0	0	0	0	0	0	0	0	0	0	0	0	0	0	3.56783
b32562 QENY01000001 Prevotella colorans DSM 100333	0	0	0	0	0	0	0	0	0	0.00264697	0.0026476	0	0.0262943	0.0263463	0.0263748	0.917811	1.01865	0.941168	0	0	0	0	0	0	0	0	0	0.422294	0.422682	0.420022	0.168552	0.171173	0.169118	0	0	0	0	0	0	0	0	0	0	0	0	0.0206633	0.020665	0.020656	0
b17807 NZ_AEEE01000014 Mobiluncus curtsii subsp. curtsii ATCC 35241	0.00743513	0	0.00742997	0.00646023	0.00215341	0.00655623	0	0	0	0.00529395	0	0.00534874	0	0	0	2.5119	0.474859	2.55913	0	0	0	0	0	0	0	0	0	1.11592	0.345088	1.11122	1.04795	0.843463	1.05147	0	0	0	0	0	0	0	0	0	0	0	0	0.00413266	0.0020665	0	0
b33145 NZ_NBIU01000017 Helicobacter valdiviensis WBE14	0	0	0	0	0	0	0	0	0	0	0	0	0	0	0	0	3.77207	0	0	0	0	0	0	0	0	0	0	0	0	0	0	0.28777	0	0	0	0	0	0.00825593	0	0	0	0	0	0	0	0	0	0	0
b29135 NZ_LT707417 Peptoniphilus urinimassiliensis Marseille-P3195	0	0	0	0	0	0	0.00286189	0	0	0	0	0	0.00262943	0	0	0.0690084	0.0114885	0.0704995	0.0371747	0.00437493	0.0379795	0	0	0	0	0	0	0	0	0	0.195422	0.0124039	0.196078	0	0	0	0.00618812	0.00412797	0.00618353	0	0	0	0.0711587	0.00491002	0.0715308	0.00206633	0	0	0.21769
b859 AY004280 Bifidobacterium bifidum JCM1255	0	0	0	0	0	0	0	0	0	0	0	0	0	0	0	0	0	0	0	0	0	0	0	0	0	0	0	0	0	0	0	0	0	0	0	0	0	0	0	0	0	0	0	0	0	0	0	0	0.0091659
b28204 AGWN01000001 Actinomyces europaeus ACS-120-V-Col10b	0	0	0	0	0	0	0	0	0	0	0	0	0	0	0	0	0	0	0	0	0	0	0	0	0	0	0	0	0	0	0	0	0	0	0	0	0	0	0	0	0	0	0	0.00491002	0	0	0	0	2.00962
b18449 ADMF01000024 Sutterella wadsworthensis 3_1_45B	0	0.00495675	0	0	0	0	0	0	0	0	0	0	0	0	0	0	0	0	0	0	0	0	0	0	0	0	0	0	0	0	0	0	0	0	0	0	0	0	0	0	0	0	0	0	0	0	0	0	0
b29425 NZ_KV816314 Turicella sp. HMSC059E07	0	0	0	0.0495284	0.0495284	0.0502644	0	0	0	0	0	0	0	0	0	0	0	0	0.0196807	0.0196872	0.0201068	0	0	0	0	0	0	0	0	0	0.305347	0.310097	0.306373	0	0	0	0	0	0	0.013776	0.001968	0	0.0932424	0.0147301	0	0	0	0	0.284143
b29758 NZ_LT706966 Actinotignum timonense Marseille-P2803	0	0	0	0	0	0	0	0	0	0	0	0	0.00262943	0.00263463	0	0	0.00382951	0.567521	0	0	0	0	0	0	0	0	0	0.00204007	0.00204194	0.00815578	0.00732833	0.0248077	0.0465686	0	0	0	0	0	0.0267953	0	0	0	0	0	0	0	0	0	0.0137489
b1282 NC_002655 Escherichia coli O157:H7 EDL933	0	0	0	0	0	0	0	0	0	0.267344	0.0185332	0.1043	0.0105177	0	0	0	0	0	0	0	0	0.00384275	0.00384283	0.00384209	0.00735889	0.00735962	0.00983308	0.0142805	0.00816777	0	0.0464128	0	0	0.0475888	0.00881446	0	0.0185644	0	0	0.003936	0	0	0.00245375	0	0	0	0	0	0
b3402 AY123679 Mobiluncus curtisii holmesii ATCC 35242	0	0.00495675	0	0	0.00430682	0	0	0	0	0	0.00529521	0	0	0	0	0	0.0804197	0	0	0	0	0	0	0	0	0	0	0	0.138852	0	0	0.213347	0	0	0	0	0	0	0	0	0	0	0	0	0	0	0.0020665	0	0
b1123 AF352799 Streptococcus parasanguinis ATCC 15912	0	0	0	0	0	0	0	0	0	0	0	0	0.134101	0.134366	0.134511	0	0	0	0	0	0	0	0	0	0	0	0	0	0	0	0	0	0	0	0	0	0.00206271	0.00206398	0	0.001968	0.001968	0	0.00981499	0.00982005	0.00986631	0.00206633	0.0020665	0	0.00229148
b28749 NZ_FIZW01000001 Murdochiella massiliensis SIT12	0	0	0	0	0	0	0	0	0	0	0	0	0	0	0	0	0	0	0	0	0	0	0	0	0	0	0	0.0204007	0.00204194	0	0.930698	0.168693	0.933824	0	0	0	0.0226898	0.0165119	0.0226729	0	0	0	0	0	0	0.0537246	0.049596	0.0537057	0.0137489
b26946 NZ_AQUV01000004 Corynebacterium capitovis DSM 44611	0	0	0	0	0.0193807	0	0	0	0	0	0	0	0	0	0	0	0	0	0	0	0	0	0	0	0	0	0	0	0	0	0	0	0	0	0	0	0	0	0	0	0	0	0	0	0	0	0	0	0
b21876 BANK01000034 Pediococcus lolii NGRI 0510Q DSM 19927	0	0.00247838	0	0	0	0	0	0	0	0	0	0	0	0.0184424	0	0	0	0	0	0	0	0	0.00192141	0	0	0.0441577	0	0	0	0	0	0	0	0	0.0123402	0	0	0	0	0	0	0	0	0	0	0	0.0020665	0	0
b29869 NEYN01000009 Enterobacter hormaechei subsp. steigerwaltii ARLG-2980	0	0	0	0	0	0	0	0	0	0	0	0	0	0	0	0	0	0	0	0	0	0	0	0	0.06623	0.0662365	0.0663733	0	0	0	0.0781689	0.0719424	0.0808824	0.0035251	0.00352578	0	0.0103135	0.00825593	0	0	0	0	0	0	0	0.0371939	0.037197	0.0433777	0.272686
b3333 AF405405 Pediococcus dextrinicus ATCC 33087	0	0.00743513	0	0	0	0	0	0	0	0	0	0	0	0.0184424	0	0	0	0	0	0	0	0	0.00192141	0	0	0.0318917	0	0	0	0	0	0	0	0	0.0123402	0	0	0	0	0	0	0	0	0	0	0	0	0	0
b233 AF053572 Staphylococcus hominis ATCC 27844	0	0	0	0	0	0	0	0	0	0	0	0	0	0	0	0	0	0	0	0	0	0	0	0	0	0	0	0	0	0	0	0	0	0	0	0	0	0	0	0	0	0	0	0	0	0	0	0	0.0229148
b14106 NZ_ACIP02000002 Shuttleworthia satelles DSM 14600	0	0	0	0	0	0	1.76865	1.76307	1.77296	0.00264697	0.0026476	0	0.00262943	0.00263463	0	0	0	0	0	0	0	0	0	0	0	0	0	0	0	0	0	0	0	0	0	0	0	0	0	0	0	0	0	0	0	0	0	0	0
b7242 AF429659 Lactobacillus rhamnosus CCC B1039 ATCC 7469	0	0	0	0	0	0	0	0	0	0	0	0	0	0	0	0	0	0	0	0	0	0	0	0	0	0	0	0	0	0	0.735276	0.746713	0.735294	0	0	0	0	0	0	0	0	0	0	0	0	0	0	0	0
b30541 NZ_NNRN01000053 Ochrobactrum lupini LUP21	0	0	0	0	0	0	0	0	0	0	0	0	0	0	0	0	0	0	0	0	0	0.0288207	0	0	0	0	0	0.0244808	0	0	0.0415272	0.00496155	0.0122549	0	0	0	0.0391914	0	0	0	0	0	0.0122687	0.00245501	0.0123329	0.0413266	0	0	1.03346
b6850 AY691289 Prevotella veroralis ATCC 33779	0	0	0	0	0	0	1.71141	1.70869	1.54345	0	0	0	0	0	0	0	0.00765902	0	0	0	0	0	0	0	0	0	0	0	0	0	0	0	0	0	0	0	0	0	0	0	0	0	0	0	0	0	0	0	0
b31626 PKHM01000002 Dermabacter hominis UMB0490	0	0	0	0	0	0	0	0	0	0	0	0	0	0	0	0	0	0	0	0	0	0	0	0	0	0	0	0	0	0	0	0	0	0	0	0	0	0	0	0	0	0	0	0	0	0	0	0	1.26719
b13762 NZ_ACKW01000052 Mobiluncus mulieris ATCC 35243	0	0.00247838	0	0	0	0	0	0	0	0	0	0	0	0	0	0	0.853981	0	0	0	0	0	0	0	0	0	0	0	0.275662	0	0	0.00744232	0	0	0	0	0	0	0	0	0	0	0	0	0	0	0	0	0
b32652 NZ_PYTY01000026 Kluyvera sp. Nf5	0	0	0	0	0	0	0	0	0	0	0	0	0	0	0	0	0	0	0	0	0	0	0	0	0	0	0	0	0	0	0	0	0	0	0	0	0	0	0	0	0	0	0	0	0	0	0	0	0
b30119 NZ_NHMP01000004 Turicimonas muris YL45 DSM 26109	0.00495675	0	0	0	0	0	0.00572377	0.00286213	0	0	0	0	0	0	0	0	0	0	0	0	0	0	0	0	0	0	0	0	0	0	0	0	0	0	0	0	0	0	0	0	0	0	0	0	0	0	0	0	0
b3428 AY123718 Rothia mucilaginosa ATCC 25296	0	0	0	0.00215341	0	0	0	0	0	0.00529395	0.0026476	0	1.28842	1.29097	1.28709	0	0	0	0	0	0	0	0	0	0	0	0	0	0	0	0	0	0	0	0	0	0	0	0	0	0	0	0	0	0	0	0	0	0.00229148
b6768 AY691207 Atopobium minutum ATCC 33267	0	0	0	0	0	0	0	0	0	0	0	0	0	0	0	0	0	0	0.00218675	0.00218747	0	0	0	0	0	0	0	0.0346811	0.034713	0.0326231	0.00244278	0.00248077	0	0	0	0	0	0	0	0	0	0	0	0	0	0	0	0	0
b17650 AB547573 Porphyromonas asaccharolytica JCM 6326	0	0	0	0	0	0	0	0	0	0	0	0	0	0	0	0	0.0727607	0.144524	0	0	0	0	0	0	0	0	0	0	0.00408388	0.00407789	0	0.374597	0.375	0	0	0	0	0	0	0	0	0	0	0	0	0	0	0	0
b28193 ACFE01000003 Atopobium rimae ATCC 49626	0	0	0	0	0	0	0	0	0	0	0	0	0	0	0	0	0	0	0	0	0	0	0	0	0	0	0	0	0	0	0	0	0	0	0	0	0	0	0	0	0	0	0	0	0	0	0	0	0
b32416 NZ_CP017037 Dialister pneumosintes F0677	0	0	0	0	0	0	0	0	0	0	0	0	0	0	0	0	0.0804197	1.07512	0	0	0	0	0	0	0	0	0	0	0	0	0	0.0124039	0.0808824	0	0	0	0	0	0	0	0	0	0	0	0	0	0	0	0
b12639 FM863822 Ochrobactrum pseudogrignonense CCUG 30717	0	0	0	0	0	0	0	0	0	0	0	0	0	0	0	0	0	0	0	0	0	0	0.0288212	0.0288157	0	0	0	0	0.0224614	0.0224284	0	0.0297693	0.0294118	0	0	0	0	0.0392157	0.0391623	0	0	0	0	0	0	0	0.04133	0.0413121	0
b15350 NZ_ACIM02000001 Dialister invisus DSM 15470	0	0	0	0	0	0	0	0	0	0	0	0	0	0	0	0	0	0	0	0	0	0	0	0	0	0	0	0	0	0	0.0488556	0.0496155	0.0490196	0	0	0	0	0	0	0	0	0	0.387692	0.387892	0.389719	0	0	0	0
b28730 NZ_LT700188 Negativicoccus massiliensis AT7	0	0	0	0.0516818	0.0516818	0.0524498	0	0	0	0	0	0	0	0	0	0.00345042	0.00382951	0	0.00874699	0.00874986	0.00893635	0	0	0	0	0	0	0	0	0	0	0	0	0.00528765	0.00528867	0	0	0	0	0	0	0	0	0	0	0	0	0	0.169569
b7901 DQ059475 Campylobacter lari NCTC11352	0	0	0	0	0	0	0	0	0	0	0	0	0	0	0	0	0.880787	0	0	0	0	0	0	0	0	0	0	0	0	0	0	0.0669809	0	0	0	0	0	0	0	0	0	0	0	0	0	0	0	0	0
b28202 NZ_AUBK01000003 Actinotignum schaalii DSM 15541	0	0	0	0	0	0	0	0	0	0	0	0	0	0	0	0	0	0	0	0	0	0	0	0	0	0	0	0	0	0	0.0708406	0.054577	0.0784314	0	0	0	0	0	0	0	0	0	0	0	0	0	0	0	0.231439
b30009 CP021421 Muribaculum intestinale YL27 DSM 28989	0	0	0	0	0	0	0	0	0	0	0	0	0	0	0	0	0	0	0	0	0	0	0	0	0	0	0	0	0	0	0	0	0	0	0	0	0	0	0	0	0	0	0	0	0	0	0	0	0
b33353 QNTU01000001 Halomonas sulfidaeris SST4	0	0	0	0	0	0	0	0	0	0	0	0	0	0	0	0	0.961207	0	0	0	0	0	0	0	0	0	0	0	0	0	0	0.0496155	0	0	0	0	0	0	0	0	0	0	0	0	0	0	0	0	0
b21019 NZ_AGWQ01000004 Actinomyces turicensis ACS-279-V-Col4	0	0	0	0	0	0	0	0	0	0	0	0	0	0	0	0.269133	0.298702	0.274948	0	0	0	0	0	0	0	0	0	0	0	0	0.00488556	0.00496155	0	0	0	0	0.00825083	0.00825593	0.0082447	0	0	0	0	0	0	0	0	0	0
b15882 NZ_ACKS01000084 Prevotella bergensis DSM 17361	0	0	0	0	0	0	0	0	0	0	0	0	0	0	0	0	0	0	0	0	0	0	0	0	0	0	0	0	0	0	0	0	0	0	0	0	0	0	0	0	0	0	0.0171762	0.0171851	0.017266	0	0	0	0
b18400 ACZI01000143 Segniliparus rugosus ATCC BAA-974	0	0	0	0	0	0	0	0	0	0	0	0	0	0	0	0	0.47103	0	0	0	0	0	0	0	0	0	0	0	0.071468	0	0	0	0	0	0	0	0	0	0	0	0	0	0	0	0	0	0	0	0
b17635 AB547588 Porphyromonas somerae JCM 13867	0	0	0	0	0	0	0	0	0	0	0	0	0	0	0	0	0	0	0	0	0	0	0	0	0	0	0	0	0	0	0	0	0	0	0	0	0	0	0	0	0	0	0	0	0	0	0	0	0.515582
b7874 AF429667 Lactobacillus acidophilus ATCC 4356	0	0	0	0.00215341	0	0	0	0	0	0	0	0	0	0	0	0	0	0	0.00218675	0	0	0	0	0	0	0	0	0	0	0	0	0	0	0	0	0	0	0	0	0	0	0	0	0	0	0	0	0	0
b20350 BAFF01000002 Escherichia hermannii NBRC 105704	0	0	0	0	0	0	0	0	0	0	0	0	0	0	0	0	0	0	0	0	0	0	0	0	0	0	0	0	0	0	0	0.022327	0.0343137	0	0	0	0	0.00206398	0	0	0	0	0	0	0	0	0	0	0
b26325 NZ_ARZA01000203 Clostridiaceae bacterium L21-TH-D2	0	0	0	0	0	0	0	0	0	0	0	0	0	0	0	0	0.00382951	0	0	0	0	0	0	0	0	0	0	0	0	0	0	0.00496155	0	0	0	0	0	0	0	0	0	0	0	0	0	0	0.0020665	0	0.957837
b29646 NZ_LT839618 Corynebacterium fournierii Marseille-P2948	0	0	0	0.0775227	0.0430682	0	0	0	0	0	0	0	0	0	0	0	0	0	0	0	0	0	0	0	0	0	0	0	0	0	0	0	0	0	0	0	0	0	0	0	0	0	0	0	0	0	0	0	0.4033
b26470 NZ_CAKC01000095 Lactobacillus gigeriorum CRBIP 24.85	0	0.00247838	0	0	0	0	0	0	0	0	0	0	0	0.0105385	0	0	0	0	0	0	0	0	0.00192141	0	0	0.00245321	0	0	0	0	0	0	0	0	0.00528867	0	0	0	0	0	0	0	0	0	0	0	0	0	0
b29427 NZ_KV802377 Facklamia sp. HMSC062C11	0	0	0	0.00646023	0.00430682	0.00655623	0	0	0	0	0	0	0	0	0	0	0	0	0	0	0	0	0	0	0	0	0	0	0	0	0	0	0	0	0	0	0	0	0	0	0	0	0	0	0	0	0	0	0.439963
b13668 ABYO01000244 Anaerococcus lactolyticus ATCC 51172	0	0	0	0	0	0	0	0	0	0	0	0	0	0	0	0	0.00382951	0	0	0	0	0	0	0	0	0	0	0	0	0	0	0	0	0	0	0	0	0	0	0	0	0	0	0	0	0	0	0	0.442255
b32202 CP027433 Gordonia iterans Co17	0	0	0	0	0.00215341	0	0	0	0	0	0	0	0	0	0	0	0	0	0	0	0	0	0	0	0	0	0	0	0	0	0	0	0	0	0	0	0	0	0	0	0	0	0	0	0	0	0	0	0
b26979 NZ_AJTS01000014 Halomonas stevensii S18214	0	0	0	0	0	0	0	0	0	0	0	0	0	0	0	0	0	0	0	0	0	0	0	0	0.0220767	0.0220788	0.0221244	0	0	0	0	0	0	0.00176255	0.00176289	0	0.00206271	0.00206398	0	0	0	0	0	0	0	0	0	0	0.231439
b4426 NC_009012 Clostridium thermocellum ATCC 27405	0	0	0	0	0	0	0	0	0	0	0	0	0	0	0	0	0	0	0	0	0	0	0	0	0	0	0	0	0	0	0	0	0	0	0	0	0	0	0	0	0	0	0	0	0	0	0	0	0
b1257 AY044103 Shigella flexneri	0	0	0	0	0	0	0	0	0	0.00264697	0.169447	0.17116	0	0.0105385	0.0105499	0	0	0	0	0	0	0	0	0	0	0	0	0	0.00408388	0.0142726	0	0.0471347	0.0514706	0.0211506	0	0	0	0.0185759	0.0309176	0.007872	0.00984	0	0	0	0	0	0	0	0.304766
b819 AF245682 Enterococcus casseliflavus ATCC 25788	0	0	0	0	0	0	0	0	0	0	0	0	0	0	0	0	0	0	0	0	0	0	0	0	0.0220767	0.0220788	0.0221244	0	0	0	0	0	0	0	0	0	0	0	0	0	0	0	0	0	0	0.00619899	0.0061995	0.00619681	0
b17532 NC_015673 Corynebacterium resistens DSM 45100	0	0	0	0	0	0	0	0	0	0	0	0	0	0	0	0	0	0	0	0	0	0	0	0	0	0	0	0	0	0	0	0	0	0	0	0	0	0	0	0	0	0	0	0	0	0	0	0	0
b26986 NZ_HE998591 Corynebacterium timonense 5401744	0	0	0	0	0.00430682	0	0	0	0	0	0	0	0	0	0	0	0	0	0	0	0	0	0	0	0	0	0	0	0	0	0	0	0	0	0	0	0	0	0	0	0	0	0	0	0	0	0	0	0
b30216 NZ_LT629700 Corynebacterium mycetoides DSM 20632	0	0	0	0	0.00646023	0.0786748	0	0	0	0	0	0	0	0	0	0	0	0	0	0	0	0	0	0	0	0	0	0	0	0	0	0	0	0	0	0	0	0	0	0	0	0	0	0	0	0	0	0	0
b18216 NZ_AENP01000025 Peptoniphilus harei ACS-146-V-Sch2b	0	0	0	0	0	0	0	0	0	0	0	0	0	0	0	0.0897109	0.0995673	0.0916493	0	0	0	0	0	0	0	0	0	0	0	0	0	0	0	0	0	0	0.0144389	0.0144479	0.0144282	0	0	0	0.0613437	0.0613753	0.0616644	0	0	0	0.0137489
b29989 NZ_NIUB01000004 Pseudomonas oleovorans subsp. oleovorans DSM 1045	0	0	0	0	0	0	0	0	0	0	0	0	0	0	0	0	0	0	0	0	0	0.00960689	0.00960707	0.00960523	0.0196237	0.0196256	0.0196662	0.0061202	0.00612582	0.00611683	0.00488556	0.00496155	0	0	0	0	0	0	0	0	0	0	0	0	0	0	0	0	0.0458295
b18908 NZ_AFBP01000090 Parasutterella excrementihominis YIT 11859 DSM 21040	0	0	0	0	0	0	0	0	0	0	0	0	0	0	0	0	0	0	0	0	0	0	0	0	0	0	0	0	0	0	0	0	0	0	0	0	0	0	0	0	0	0	0	0	0	0	0	0	0
b29259 MVGS01000048 Trueperella pyogenes UFV1	0	0	0	0	0	0	0	0	0	0	0	0	0	0	0	0.617625	0.00382951	0	0	0	0	0	0	0	0	0	0	0.00816027	0.00408388	0	0.0464128	0.0347308	0	0	0	0	0.0268152	0	0	0	0	0	0	0.331427	0	0	0	0	0
b28206 AWUP01000005 Coriobacteriaceae bacterium BV3Ac1	0.0123919	0.0123919	0.0123833	0	0	0	0	0	0	0	0	0	0	0	0	0	0	0	0	0	0	0	0	0	0	0	0	0	0	0	0	0	0	0	0	0	0	0	0	0	0	0	0	0	0	0.00206633	0.0020665	0	0
b31826 NZ_PPQT01000044 Staphylococcus petrasii subsp. Jettensis CCUG 62657	0	0	0	0	0	0	0	0	0	0	0	0	0	0	0	0	0	0	0	0	0	0	0	0	0	0	0	0	0	0	0	0	0	0	0	0	0	0	0	0	0	0	0	0	0	0	0	0	0
b6767 AY691206 Arcanobacterium pyogenes ATCC 19411	0	0	0	0	0	0	0	0	0	0	0	0	0	0	0	0	0.00382951	0	0	0	0	0	0	0	0	0	0	0	0.00204194	0	0	0.00744232	0	0	0	0	0	0	0	0	0	0	0	0.333882	0	0	0	0	0
b7551 NC_008639 Chlorobium phaeobacteroides DSM 266	0	0	0	0	0	0	0	0	0	0	0	0	0	0	0	0	0	0	0	0	0	0	0	0	0	0	0	0	0	0	0	0.148846	0	0	0	0	0	0	0	0	0	0	0	0	0	0	0.0020665	0	0
b253 AF036322 Staphylococcus capitis subsp. capitis ATCC 27840	0	0	0	0	0	0	0	0	0	0	0	0	0	0	0	0	0	0	0	0	0	0	0	0	0	0	0	0	0	0	0	0	0	0	0	0	0	0	0	0	0	0	0	0	0	0	0	0	0
b8455 CP000705 Lactobacillus reuteri JCM1112	0.0272621	0	0	0.00430682	0	0	0	0	0	0	0	0	0.0920302	0	0	0	0	0	0	0	0	0.00576413	0	0	0.176613	0	0	0	0	0	0	0	0	0.0528765	0	0	0	0	0	0.001968	0	0	0	0	0	0.00413266	0	0	0
b15338 NZ_ACZO01000005 Vibrio metschnikovii CIP 69.14 ATCC 700040	0	0	0	0	0	0	0	0	0	0	0	0	0	0	0	0	0	0	0	0	0	0.00384275	0.00384283	0.00384209	0.0147178	0.0147192	0.0147496	0.00408013	0.00408388	0.00407789	0.0244278	0.0248077	0.0245098	0.070502	0.0705156	0.0705156	0.00206271	0.00206398	0	0	0	0	0.00245375	0.00245501	0	0.00413266	0.004133	0.00413121	0.00458295
b29974 NZ_JH605004 Sutterella parvirubra YIT 11816	0	0	0	0	0.00215341	0	0	0	0	0	0	0	0	0	0	0	0	0	0	0	0	0	0	0	0	0	0	0	0	0	0	0	0	0	0	0	0	0	0	0	0	0	0	0	0	0	0	0	0
b18025 AB594165 Escherichia hermanii FIHES96-12-1	0	0	0	0	0	0	0	0	0	0	0	0	0	0	0	0	0	0	0	0	0	0	0	0	0.00245296	0	0	0	0	0	0.0341989	0.0124039	0	0	0	0	0.00206271	0	0	0	0	0	0	0	0	0	0	0	0
b6847 AY691286 Prevotella oris ATCC 33573	0	0	0	0	0	0	0.337702	0.337731	0.312706	0	0	0	0	0	0	0	0	0	0	0	0	0	0	0	0	0	0	0	0	0	0	0	0	0	0	0	0	0	0	0	0	0	0	0	0	0	0	0	0
b26879 NZ_KB906401 Deinococcus apachensis DSM 19763	0	0	0	0	0	0	0	0	0	0	0	0	0	0	0	0	0.283384	0	0	0	0	0	0	0	0	0	0	0	0.0592163	0	0	0	0	0	0	0	0	0	0	0	0	0	0	0	0	0	0	0	0
b18093 AECU01000014 Faecalibacterium cf. prausnitzii KLE1255	0	0	0	0.00215341	0	0	0	0	0	0	0	0	0	0	0	0	0	0	0	0	0	0	0	0	0	0	0	0	0	0	0.0317561	0.0322501	0.0318627	0	0	0	0	0	0	0	0	0	0	0	0	0	0	0	0
b14562 GG698804 Lactobacillus coleohominis 101-4-CHN	0	0	0	0	0	0	0	0	0	0	0	0	0	0	0	0	0	0	0	0	0	0	0	0	0	0	0	0	0	0	0	0	0	0	0	0	0	0	0	0	0	0	0	0	0	0	0	0	0
b1441 AF441382 Prevotella nigrescens ATCC 33563	0	0	0	0	0	0	0	0	0	0	0	0	0	0	0	0	0	0	0	0	0	0	0	0	0	0	0	0	0	0	0	0	0	0	0	0	0	0	0	0	0	0	0	0	0	0	0	0	0
b6842 AY691281 Prevotella disiens ATCC 29426	0	0	0	0	0	0	0	0	0	0	0	0	0	0	0	0.210475	0.2336	0.215023	0	0	0	0	0	0	0	0	0	0	0	0	0.00488556	0.00496155	0.00490196	0	0	0	0.0330033	0.0330237	0.0329788	0	0	0	0	0	0	0	0	0	0
b7252 AE017340 Idiomarina loihiensis L2-TR	0	0	0	0	0	0	0	0	0	0	0	0	0	0	0	0	0	0	0	0	0	0	0	0	0	0	0	0	0	0	0	0.0868271	0.144608	0	0	0	0	0	0	0	0	0	0	0	0	0	0	0	0
b159 U68778 Stenotrophomonas maltophilia	0	0	0	0	0	0	0	0	0	0	0	0	0	0	0	0	0	0	0	0	0	0	0	0	0	0	0	0	0	0	0	0	0	0	0	0	0	0	0	0	0	0	0	0	0	0	0	0	0
b3423 AY123662 Pseudomonas pseudoalcaligenes subsp. pseudoalcaligenes ATCC 17440	0	0	0	0	0	0	0	0	0	0	0	0	0	0	0	0	0	0	0	0	0	0	0	0	0	0	0	0	0	0	0.0537411	0.054577	0.0588235	0	0	0	0	0	0	0	0	0	0	0	0	0.00413266	0	0	0
b18094 AECS01000012 Megasphaera micronuciformis F0359	0	0	0	0	0	0	0	0	0	0	0	0	0.00262943	0.00263463	0	0	0.00382951	0	0	0	0	0	0	0	0	0	0	0.00204007	0.00204194	0	0	0	0	0	0	0	0	0	0	0	0	0	0	0	0	0	0	0	0
b17817 NZ_ACSH02000004 Corynebacterium matruchotii ATCC 14266	0	0	0	0	0	0	0	0.00858639	0	0	0	0	0	0.00263463	0	0	0	0	0	0	0	0	0	0	0	0	0	0	0.0204194	0	0	0.0570578	0	0	0	0	0	0.0103199	0	0	0	0	0	0	0	0	0	0	0
b450 Z22955 Neisseria flavescens	0	0	0	0	0	0	0	0	0	0	0	0	0	0.118558	0.221548	0	0	0	0	0	0	0	0	0	0	0	0	0	0	0	0	0	0	0	0	0	0	0	0	0	0	0	0	0	0	0	0	0	0
b33187 CP021130 Meiothermus taiwanensis WR-220	0	0	0	0	0	0	0	0	0	0	0	0	0	0	0	0	0.00382951	0	0	0	0	0	0	0	0	0	0	0	0.1266	0	0	0	0	0	0	0	0	0	0	0	0	0	0	0	0	0	0	0	0
b31502 BFAG01000019 Deinococcus aerius TR0125	0	0	0	0	0	0	0	0	0	0	0	0	0	0	0	0	0.225941	0	0	0	0	0	0	0	0	0	0	0	0.0408388	0	0	0	0	0	0	0	0	0	0	0	0	0	0	0	0	0	0	0	0
b31630 PKGZ01000005 Aerococcus christensenii UMB0844	0	0	0	0	0	0	0.0658234	0.065829	0.0659839	0	0	0	0	0	0	0.0138017	0.015318	0.0140999	0	0	0	0	0	0	0	0	0	0	0	0	0	0	0	0	0	0	0	0	0	0	0	0	0	0	0	0	0	0	0
b1258 AY044104 Shigella sonnei	0	0	0	0	0	0	0	0	0	0	0	0	0	0	0	0	0	0	0	0	0	0	0	0	0	0	0	0	0.00204194	0	0	0.00248077	0	0	0.0617012	0.0740414	0	0	0	0	0	0	0	0.00245501	0	0	0	0	0
b3433 AY123653 Streptococcus constellatus subsp. constellatus ATCC 27823	0	0	0	0	0	0	0	0	0	0	0	0	0	0	0	0	0	0	0	0	0	0	0	0	0	0	0	0.00204007	0.00204194	0	0.00244278	0.00248077	0	0	0	0	0	0	0	0	0	0	0	0	0	0	0	0	0
b29769 NZ_FUHU01000043 Agrococcus casei LMG 22410	0	0	0	0	0	0	0	0	0	0	0	0	0	0	0	0	0	0	0	0	0	0	0	0	0	0	0	0	0	0	0	0.00248077	0	0	0	0	0	0	0	0	0	0	0	0.255321	0	0	0	0	0
b6805 AY691244 Corynebacterium flavescens ATCC 10340	0	0	0	0	0	0	0	0	0	0	0	0	0	0	0	0	0	0	0	0	0	0	0	0	0	0	0	0	0	0	0	0	0	0	0	0	0	0	0	0	0.011808	0.0137869	0	0.0785604	0.09373	0	0	0	0
b7751 NC_007514 Chlorobium chlorochromatii CaD3	0	0	0	0	0	0	0	0	0	0	0	0	0	0	0	0	0.382951	0	0	0	0	0	0	0	0	0	0	0	0	0	0	0.0198462	0	0	0	0	0	0	0	0	0	0	0	0	0	0	0	0	0
b26461 NZ_ALNO01000007 Slackia sp. CM382	0	0	0	0	0	0	0	0	0	0	0	0	0	0	0	0	0	0	0	0	0	0	0	0	0	0	0	0.0061202	0.00612582	0.00611683	0	0	0	0	0	0	0	0	0	0	0	0	0	0	0	0	0	0	0
b31682 PJNB01000001 Saccharopolyspora spinosa DSM 44228	0	0	0	0	0	0	0	0	0	0	0	0	0	0	0	0	0	0	0	0	0	0	0	0	0	0	0	0	0	0	0	0.00248077	0	0	0	0	0	0	0	0	0	0	0	0	0	0	0	0	0
b30315 NZ_FZQI01000005 Stenotrophomonas sp. CC120222-04	0	0	0	0	0	0	0	0	0	0	0	0	0	0	0	0	0	0	0	0	0	0	0	0	0.0171708	0.012266	0.0122914	0	0	0	0.0122139	0.0124039	0.0122549	0.00176255	0.00176289	0	0.00618812	0.00412797	0.00412235	0	0	0	0.00245375	0.00245501	0	0.00206633	0.0020665	0	0.0114574
b19706 NZ_AGBA01000013 Propionibacterium avidum ATCC 25577	0.00247838	0.00247838	0	0	0	0	0	0	0	0	0	0	0	0	0	0	0	0	0.00656024	0.0065624	0	0	0	0	0.110383	0.110394	0.110622	0	0	0	0	0	0	0.00176255	0.00176289	0	0	0	0	0	0	0	0	0	0	0	0	0	0.0595784
b32165 NZ_PPQY01000043 Staphylococcus condimenti DSM 11674	0	0	0	0	0	0	0	0	0	0	0	0	0	0	0	0	0	0	0	0	0	0	0	0	0	0	0	0	0	0	0	0	0	0	0	0	0	0	0	0	0	0	0	0	0	0	0	0	0.0985335
b30730 NZ_MOXD01000008 Serratia oryzae J11-6	0	0	0	0	0	0	0	0	0	0	0	0	0	0	0	0	0	0	0	0	0	0	0	0	0	0	0	0	0	0	0	0.00248077	0	0	0	0	0	0	0	0	0	0	0	0	0	0	0	0	0
b29547 FXAR01000003 Corynebacterium pollutisoli VDS	0	0	0	0	0	0	0	0.00286213	0	0	0	0	0	0.00790389	0	0	0	0	0	0	0	0	0	0	0	0	0	0	0.0183775	0	0	0.0421732	0	0	0	0	0	0.00206398	0	0	0	0	0	0	0	0	0	0	0
b27841 AVSS01000012 Pantoea dispersa EGD-AAK13	0	0	0	0	0	0	0	0	0	0	0	0	0	0	0	0	0	0	0	0	0	0	0	0	0.00490593	0.00490641	0.00491654	0	0	0	0.00244278	0.00248077	0	0.0105753	0.0105773	0.0105773	0	0	0	0	0	0	0.00245375	0.00245501	0	0	0	0	0.0274977
b1439 AF441384 Globicatella sanguinis 1901-07-05 ATCC 51173	0	0	0	0	0	0	0	0	0	0	0	0	0	0	0	0	0	0	0	0	0	0	0	0	0	0	0	0	0	0	0	0	0	0	0	0	0	0	0	0	0	0	0	0	0	0	0	0	0.0802016
b14062 NC_012704 Corynebacterium kroppenstedtii DSM 44385	0	0	0	0	0	0	0	0	0	0	0	0	0	0	0	0	0	0	0	0	0	0.00192138	0.00192141	0	0	0	0	0	0	0	0	0	0	0	0	0	0	0	0	0	0	0	0	0	0	0	0	0	0
b13604 AB480536 Prevotella aurantiaca JCM 15754	0	0	0	0	0	0	0	0	0	0	0	0	0	0	0	0	0.264236	0	0	0	0	0	0	0	0	0	0	0	0	0	0	0.00744232	0	0	0	0	0	0	0	0	0	0	0	0	0	0	0	0	0
b29754 NZ_LT706964 Corynebacterium urinapleomorphum Marseille-P2799	0	0	0	0	0	0	0	0	0	0	0	0	0	0	0	0	0	0	0	0	0	0	0	0	0	0	0	0	0	0	0	0	0	0	0	0	0	0	0	0	0	0	0	0	0	0	0	0	0.0618698
b18126 AEKL01000002 Lactobacillus oris PB013-T2-3	0	0.00247838	0	0	0.00215341	0	0	0	0	0	0	0	0	0.00526926	0	0	0	0	0	0	0	0	0	0	0	0.0147192	0	0	0	0	0	0	0	0	0.00705156	0	0	0	0	0	0	0	0	0	0	0	0	0	0
b3375 AY123708 Citrobacter freundii ATCC 8090	0	0	0	0	0	0	0	0	0	0	0	0	0	0	0	0	0	0	0	0	0	0	0	0	0	0	0	0	0	0	0	0	0	0	0	0	0	0	0	0	0	0	0	0	0	0	0.0061995	0	0
b26455 NZ_ALKJ01000008 Porphyromonas sp. oral taxon 279 str. F0450	0	0	0	0	0	0	0	0	0	0	0	0	0.078883	0.0790389	0.0791244	0	0	0	0	0	0	0	0	0	0	0	0	0	0	0	0	0	0	0	0	0	0	0	0	0	0	0	0	0	0	0	0	0	0
b31364 NZ_PJAF01000019 Corynebacterium mastitidis 16-1433	0	0	0	0	0	0	0	0	0	0	0	0	0	0	0	0	0	0	0	0	0	0	0	0	0	0.00735962	0	0	0	0	0	0.00744232	0	0	0	0	0	0	0	0	0	0	0	0	0	0	0	0	0
b13661 ACGD01000005 Corynebacterium accolens ATCC 49725	0	0	0	0	0.00215341	0	0	0	0	0	0	0	0	0	0	0	0	0	0	0	0	0	0	0	0	0	0	0	0	0	0	0	0	0	0	0	0	0	0	0	0	0	0	0	0	0	0	0	0
b28563 NZ_CP009245 Corynebacterium aquilae S-613 DSM 44791	0	0	0	0.00646023	0	0	0	0	0	0	0	0	0.0289238	0.021077	0.0290123	0	0	0	0	0	0	0	0	0	0	0	0	0	0	0	0	0	0	0	0.00176289	0	0	0	0	0	0	0	0	0	0	0	0	0	0.0160403
b16929 CP001958 Segniliparus rotundus DSM 44985	0	0	0	0	0	0	0	0	0	0	0	0	0	0	0	0	0.118715	0	0	0	0	0	0	0	0	0	0	0	0.034713	0	0	0	0	0	0	0	0	0	0	0	0	0	0	0	0	0	0	0	0
b18394 ACWN01000067 Eggerthella sp. 1_3_56FAA	0	0	0	0	0	0	0	0	0	0	0	0	0	0	0	0.0897109	0.0995673	0.0916493	0	0	0	0	0	0	0	0	0	0	0	0	0	0	0	0	0	0	0	0	0	0	0	0	0	0	0	0	0	0	0
b3363 AY123698 Aerococcus urinae ATCC 51268	0	0	0	0	0	0	0	0	0	0	0	0	0	0	0	0	0	0	0	0	0	0	0	0	0	0	0	0	0	0	0.0122139	0.0124039	0.0122549	0	0	0	0	0	0	0	0	0	0	0	0	0	0	0	0
b17762 NZ_GL384002 Burkholderiales bacterium 1_1_47	0	0	0	0	0	0	0	0	0	0	0	0	0	0	0	0	0	0	0	0	0	0	0	0	0	0	0	0	0	0	0	0	0	0	0	0	0	0	0	0	0	0	0	0	0	0	0	0	0
b28603 NZ_LT635475 Ezakiella massiliensis Marseille-P2951	0	0	0	0	0	0	0	0	0	0	0	0	0	0	0	0	0	0	0	0	0	0	0	0	0	0	0	0	0	0	0	0	0	0	0	0	0	0	0	0	0	0	0	0	0	0	0	0	0
b5715 NZ_AAAI02000002 Ralstonia metallidurans CH34	0	0	0	0	0	0	0	0	0	0	0	0	0	0	0	0	0	0	0	0	0	0	0	0	0	0	0	0	0	0	0	0	0	0	0	0	0	0	0	0	0	0	0	0	0	0	0	0	0
b355 AF237462 Streptococcus oralis ATCC 35037	0	0	0	0	0	0	0	0	0	0	0	0	0	0.0526926	0.0712119	0	0	0	0	0	0	0	0	0	0	0	0	0	0	0	0	0	0	0	0	0	0	0	0	0	0	0	0	0	0	0	0	0	0
b19661 CP003058 Acidaminococcus intestini RyC-MR95	0	0	0	0	0	0	0	0	0	0	0	0	0	0	0	0	0.187646	0	0	0	0	0	0	0	0	0	0	0	0	0	0	0.00248077	0	0	0	0	0	0	0	0	0	0	0	0	0	0	0	0	0
b27515 NZ_HE610718 Peptoniphilus senegalensis JC140	0	0	0	0	0	0	0	0	0	0	0	0	0	0	0	0	0	0	0	0	0	0	0	0	0	0	0	0	0	0	0	0	0	0	0	0	0	0	0	0	0	0	0	0	0	0	0	0	0.0389551
b13663 ACGC01000118 Anaerococcus tetradius ATCC 35098	0	0	0	0	0	0	0	0	0	0	0	0	0	0	0	0	0	0	0	0	0	0	0	0	0	0	0	0	0	0	0	0	0	0	0	0	0	0	0	0	0	0	0	0	0	0	0	0	0
b1025 AF440233 Prevotella bivia ATCC 29303	0	0	0	0	0	0	0	0	0	0	0	0	0	0	0	0	0	0	0	0	0	0	0	0	0	0	0	0	0	0	0	0	0	0	0	0	0	0	0	0	0	0	0.0343525	0.0343702	0.0345321	0	0	0	0
b1027 AF440234 Prevotella intermedia ATCC 25611	0	0	0	0	0	0	0	0	0	0	0	0	0	0	0	0	0	0	0	0	0	0	0	0	0	0	0	0	0	0	0	0	0	0	0	0	0	0	0	0	0	0	0	0	0	0	0	0	0
b32981 NC_038005 Cyclotella pseudostelligera chloroplast	0	0	0	0	0	0	0	0	0	0	0	0	0	0	0	0	0	0	0	0	0	0	0	0	0	0	0	0	0	0	0	0	0	0	0	0	0	0	0	0	0	0	0	0	0	0	0	0	0
b30980 NZ_CP012750 Glutamicibacter halophytocola KLBMP 5180	0	0	0	0	0	0	0	0	0	0	0	0	0	0.121193	0	0	0	0	0	0	0	0	0	0	0	0	0	0	0	0	0	0	0	0	0	0	0	0	0	0	0	0	0	0	0	0	0	0	0
b32188 NZ_OLMG01000001 Mycolicibacterium porcinum CSURP1564	0	0	0	0	0	0	0	0	0	0	0	0	0	0	0	0	0	0	0	0	0	0	0	0	0	0.00245321	0	0	0	0	0	0.00496155	0	0	0	0	0	0	0	0	0	0	0	0	0	0	0	0	0
b3396 AY123651 Lactobacillus vaginalis ATCC 49540	0	0.00495675	0	0	0.00215341	0	0	0	0	0	0	0	0	0.0131731	0	0	0	0	0	0	0	0	0	0	0	0.0245321	0	0	0	0	0	0	0	0	0.00528867	0	0	0	0	0	0	0	0	0	0	0	0	0	0
b30568 LT906449 Capnocytophaga haemolytica NCTC12947	0	0	0	0	0	0	0	0	0	0	0	0	0.0473298	0.0474233	0.0474746	0	0	0	0	0	0	0	0	0	0	0	0	0	0	0	0	0	0	0	0	0	0	0	0	0	0	0	0	0	0	0	0	0	0
b19478 NZ_AEUX01000013 Streptococcus ictaluri 707-05 ATCC BAA-1300	0	0	0	0	0	0	0	0	0	0	0	0	0	0	0	0	0	0	0	0	0	0	0	0	0	0	0	0	0.0122516	0	0	0.0173654	0	0	0	0	0	0	0	0	0	0	0	0	0	0	0.0433965	0	0
b15348 NC_015437 Selenomonas sputigena ATCC 35185	0	0	0	0	0	0	0	0	0	0	0	0	0	0	0	0	0	0	0	0	0	0	0	0	0	0	0	0	0	0	0	0	0	0	0	0	0	0	0	0	0	0	0	0	0	0	0	0	0
b33180 QKWW01000031 Paenibacillus silvae NC2	0	0	0	0	0	0	0	0	0	0	0	0	0	0.00263463	0	0	0.00382951	0	0	0	0	0	0	0	0	0	0	0	0	0	0	0	0	0	0	0	0	0	0	0	0	0	0	0	0	0	0	0	0
b20146 NZ_AFNK01000007 Haemophilus [parainfluenzae] CCUG 13788	0	0	0	0	0	0	0	0	0	0	0	0	0.0420709	0.0421541	0.0421997	0	0	0	0	0	0	0	0	0	0	0	0	0	0	0	0	0	0	0	0	0	0	0	0	0	0	0	0	0	0	0	0	0	0
b19539 CP003040 Roseburia hominis A2-183	0	0	0	0	0	0	0	0	0	0	0.0661901	0	0	0	0	0	0.0689312	0	0	0	0	0	0	0	0	0	0	0	0	0	0	0.00248077	0	0	0	0	0	0	0	0	0	0	0	0	0	0	0	0	0
b6806 AY691245 Corynebacterium amycolatum ATCC 49368	0	0	0	0	0.00861364	0.00874164	0	0	0	0	0	0	0	0	0	0	0	0	0	0	0	0	0	0	0	0	0	0	0.00204194	0	0	0	0	0	0	0	0	0	0	0	0	0	0	0	0	0	0	0	0
b7831 AF429662 Weissella viridescens ATCC 12706 (CCC B1183 )	0	0	0	0	0	0	0	0	0	0	0	0	0	0	0	0.00345042	0.00382951	0	0	0	0	0	0	0	0	0	0	0	0	0	0	0	0	0	0	0	0	0	0	0	0	0	0	0	0	0	0	0	0
b27019 NZ_ANBC01000419 Nocardiopsis lucentensis DSM 44048	0	0	0	0	0.00430682	0	0	0	0	0	0	0	0	0	0	0	0	0	0	0.00218747	0	0	0	0	0	0	0	0	0.00816777	0	0	0.0148846	0	0	0.00176289	0	0	0.00412797	0	0	0	0	0	0	0	0	0	0	0
b5838 AY691308 Thermoanaerobacter thermocopriae ATCC 51646	0	0	0	0	0	0	0	0	0	0	0	0	0	0	0	0	0.0497836	0.0775494	0	0	0	0	0	0	0	0	0	0	0	0	0	0.0173654	0	0	0	0	0	0	0	0	0	0	0	0	0	0	0.008266	0	0
b508 AY263148 Pantoea stewartii subsp. stewartii NCPPB2295	0	0	0	0	0	0	0	0	0	0	0	0	0	0	0	0	0	0	0	0	0	0	0	0	0	0	0	0	0	0	0	0	0	0	0	0	0	0	0	0	0	0	0	0	0	0	0	0	0.0274977
b6861 AY691300 Ruminococcus obeum ATCC 29174	0	0	0	0	0	0	0	0	0	0	0	0	0	0	0	0	0.0114885	0	0	0	0	0	0	0	0	0	0	0	0	0	0	0.0099231	0	0	0	0	0	0	0	0	0	0	0	0.00736504	0	0	0	0	0
b29894 NZ_FRDD01000024 Xanthomonas retroflexus 1	0	0	0	0	0	0	0	0	0	0	0	0	0	0	0	0	0	0	0	0	0	0	0	0	0	0	0	0	0	0	0	0	0	0	0	0	0	0	0	0	0	0	0	0	0	0	0	0	0
b26469 NZ_CAKD01000020 Lactobacillus pasteurii CRBIP 24.76	0	0	0	0	0	0	0	0	0	0	0	0	0	0	0	0	0	0	0	0	0	0	0	0	0	0	0	0	0	0	0	0	0	0	0	0	0	0	0	0	0	0	0	0	0	0	0	0	0
b31584 NZ_MUFP01000020 Salinivibrio proteolyticus DSM 19052	0	0	0	0	0	0	0	0	0	0	0	0	0	0	0	0	0	0	0	0	0	0	0	0	0	0	0	0	0	0	0	0	0	0	0	0	0	0	0	0	0	0	0	0	0	0	0	0	0.0297892
b3410 AY123686 Ochrobactrum anthropi ATCC 49188	0	0	0	0	0	0	0	0	0	0	0	0	0	0	0	0	0	0	0	0	0	0	0	0	0	0	0	0	0	0	0	0.00744232	0	0	0	0	0	0	0	0	0	0	0	0.00982005	0	0	0	0	0
b30246 NZ_FORF01000019 Aquamicrobium aerolatum DSM 21857	0	0	0	0	0	0	0	0	0	0	0.0026476	0	0	0	0	0	0	0	0	0	0	0	0	0	0	0.012266	0	0	0	0	0	0.00496155	0	0	0.00528867	0	0	0.00206398	0	0	0	0	0	0	0	0	0	0	0
b19611 AGAY01000002 Neisseria shayeganii 871 DSM 22246	0	0	0	0	0	0	0	0	0	0	0	0	0	0	0	0	0	0	0	0	0	0	0	0	0	0	0	0	0	0	0	0	0	0.00176255	0.00176289	0	0	0	0	0	0	0	0	0	0	0	0	0	0
b16193 ACEO02000014 Neisseria subflava NJ9703	0	0	0	0	0	0	0	0	0	0	0	0	0.220872	0.102751	0	0	0	0	0	0	0	0	0	0	0	0	0	0	0	0	0	0	0	0	0	0	0	0	0	0	0	0	0	0	0	0	0	0	0
b18218 NZ_AENN01000017 Eremococcus coleocola ACS-139-V-Col8	0	0	0	0	0	0	0	0	0	0	0	0	0	0	0	0	0	0	0	0	0	0	0	0	0	0	0	0	0	0	0	0	0	0	0	0	0	0	0	0	0	0	0	0	0	0	0	0	0.00458295
b19211 NC_015565 Desulfotomaculum carboxydivorans CO-1-SRB	0	0	0	0	0	0	0	0	0	0	0	0	0	0	0	0	0.00382951	0	0	0	0	0	0	0	0	0	0	0	0	0	0	0.0148846	0	0	0	0	0	0	0	0	0	0	0	0.00491002	0	0	0	0	0
b17557 CP002106 Olsenella uli DSM 7084	0	0	0	0	0	0	0	0	0	0	0	0	0	0	0	0	0	0	0	0	0	0	0	0	0	0	0	0	0	0	0	0	0	0	0	0	0	0	0	0	0	0	0.0220837	0.0220951	0.0221992	0	0	0	0
b18997 NC_015519 Tepidanaerobacter sp. Re1	0	0	0	0	0	0	0	0	0	0	0	0	0	0	0	0	0.00382951	0	0	0	0	0	0	0	0	0	0	0	0	0	0	0.0148846	0	0	0	0	0	0	0	0	0	0	0	0.00245501	0	0	0	0	0
b9535 NC_008596 Mycobacterium smegmatis str. MC2 155	0	0	0	0	0	0	0	0	0	0	0	0	0	0	0	0	0	0	0	0	0	0	0	0	0	0	0	0	0	0	0	0.00248077	0	0	0	0	0	0	0	0	0	0	0	0	0	0	0	0	0
b9168 NC_009454 Pelotomaculum thermopropionicum SI	0	0	0	0	0	0	0	0	0	0	0	0	0	0	0	0	0	0	0	0	0	0	0	0	0	0	0	0	0	0	0	0.0347308	0	0	0	0	0	0	0	0	0	0	0	0	0	0	0	0	0
b32884 QJSY01000010 Shewanella chilikensis JC5	0	0	0	0	0	0	0	0	0	0	0	0	0	0	0	0	0	0	0	0	0	0	0	0	0	0	0	0	0	0	0	0	0	0	0	0	0	0	0	0	0	0	0	0	0	0	0	0	0
b7330 AY837565 Enterobacter cloacae subsp. dissolvens ATCC 23373D	0	0	0	0	0	0	0	0	0	0	0	0	0	0	0	0	0	0	0	0	0	0	0	0	0	0	0	0	0	0	0	0.00744232	0	0	0	0	0	0	0	0	0	0	0	0	0	0	0	0	0
b13642 ACHJ01000017 Corynebacterium lipophiloflavum DSM 44291	0	0	0	0	0.00861364	0	0	0	0	0	0	0	0	0.00263463	0	0	0	0	0	0	0	0	0	0	0	0	0	0	0	0	0	0	0	0	0	0	0	0	0	0	0	0	0	0	0	0	0	0	0
b29703 NZ_BAFX01000141 Nocardia concava NBRC 100430	0	0	0	0	0	0	0	0	0	0	0	0	0	0	0	0	0	0	0	0	0	0	0	0	0	0	0	0	0.00816777	0	0	0.0198462	0	0	0.00176289	0	0	0	0	0	0	0	0	0	0	0	0	0	0
b865 AY004274 Bifidobacterium pseudocatenulatum JCM1200	0	0	0	0	0	0	0	0	0	0	0	0	0	0	0	0.00345042	0.00382951	0	0	0	0	0	0	0	0	0	0	0	0	0	0	0	0	0	0	0	0	0	0	0	0	0	0.00981499	0.00982005	0.00986631	0	0	0	0
b21786 NZ_ADER01000020 Gardnerella vaginalis 1400E (Genome sp. 2)	0	0	0	0	0	0	0	0	0	0	0	0	0	0	0	0	0.00382951	0	0	0	0	0	0	0	0	0	0	0	0	0	0	0.00496155	0	0	0	0	0	0	0	0	0	0	0	0.0220951	0	0	0	0	0
b13603 AB480537 Prevotella falsenii JCM 15124	0	0	0	0	0	0	0	0	0	0	0	0	0	0	0	0	0	0	0	0	0	0	0	0	0	0	0	0	0	0	0	0	0	0	0	0	0	0	0	0	0	0	0	0	0	0	0	0	0
b21891 AHAF01000020 Veillonella ratti ACS-216-V-Col6b	0	0	0	0	0	0	0	0	0	0	0	0	0	0	0	0	0	0	0	0	0	0	0	0	0	0	0	0	0	0	0	0	0	0	0	0	0	0	0	0	0	0	0	0	0	0	0	0	0
b29160 NZ_LN831056 Flaviflexus massiliensis SIT4	0	0	0	0	0	0	0	0	0	0	0	0	0	0	0	0	0	0	0	0.00218747	0	0	0	0	0	0	0	0	0.00408388	0	0	0.00496155	0	0	0.00176289	0	0	0.00206398	0	0	0	0	0	0	0	0	0	0	0
b32566 QENU01000001 Pasteurella langaaensis DSM 22999	0	0	0	0	0	0	0	0	0	0	0	0	0	0	0	0	0	0	0	0	0	0	0	0	0	0	0	0	0	0	0	0	0	0	0	0	0	0	0	0	0	0	0	0	0	0	0	0	0
b20830 NZ_CAKP01000136 Caloramator australicus RC3 KCTC 5601	0	0	0	0	0	0	0	0	0	0	0	0	0	0	0	0	0.0842492	0	0	0	0	0	0	0	0	0	0	0	0	0	0	0.0099231	0	0	0	0	0	0	0	0	0	0	0	0	0	0	0	0	0
b19900 NZ_AEXB01000021 Enterobacter mori LMG 25706	0	0	0	0	0	0	0	0	0	0	0	0	0	0	0	0	0	0	0	0	0	0	0	0	0	0	0	0	0	0	0	0	0	0	0	0	0	0	0	0	0	0	0	0	0	0	0	0	0
b28143 NC_022576 Candidatus Symbiobacter mobilis CR	0	0	0	0	0	0	0	0	0	0	0	0	0	0	0	0	0	0	0	0	0	0	0	0	0	0	0	0	0.0142936	0	0	0	0	0	0	0	0	0	0	0	0	0	0	0	0	0	0	0	0
b19113 NZ_AENJ01000375 Corynebacterium bovis DSM 20582	0	0	0	0	0	0	0	0	0	0	0	0	0	0	0	0	0	0	0	0	0	0	0	0	0	0	0	0	0	0	0	0	0	0	0	0	0	0	0	0	0	0	0	0	0	0	0	0	0
b26592 ASTC01000016 Oscillibacter sp. 1-3	0	0	0	0	0	0	0	0	0	0	0	0	0	0	0	0	0	0	0	0	0	0	0	0	0	0	0	0	0	0	0.00244278	0.00248077	0	0	0	0	0	0	0	0	0	0	0	0	0	0	0	0	0
b30107 NZ_FZNO01000030 Blastococcus sp. DSM 44272	0	0	0	0	0	0	0	0	0	0	0	0	0	0	0	0	0	0	0	0.00437493	0	0	0	0	0	0	0	0	0.00204194	0	0	0.0148846	0	0	0	0	0	0	0	0	0	0	0	0	0	0	0	0	0
b28421 BAVR01000016 Clostridium straminisolvens JCM 21531	0	0	0	0	0	0	0	0	0	0	0	0	0	0	0	0	0	0	0	0	0	0	0	0	0	0	0	0	0	0	0	0	0	0	0	0	0	0	0	0	0	0	0	0	0	0	0	0	0
b32798 NZ_PZZP01000004 Desmospora activa DSM 45169	0	0	0	0	0	0	0	0	0	0	0	0	0	0	0	0	0	0	0	0	0	0	0	0	0	0	0	0	0	0	0	0.00248077	0	0	0	0	0	0	0	0	0	0	0	0	0	0	0.0020665	0	0
b20371 AICN01000069 Lactobacillus gastricus PS3	0	0	0	0	0	0	0	0	0	0	0	0	0	0	0	0	0	0	0	0	0	0	0	0	0	0	0	0	0	0	0	0	0	0	0	0	0	0	0	0	0	0	0	0	0	0	0	0	0
b33252 QPJW01000003 Fontibacillus phaseoli CECT 8333	0	0	0	0	0	0	0	0	0	0	0	0	0	0	0	0	0	0	0	0	0	0	0	0	0	0	0	0	0	0	0	0	0	0	0	0	0	0	0	0	0	0	0	0	0	0	0	0	0
b7740 NC_007498 Pelobacter carbinolicus DSM 2380	0	0	0	0	0	0	0	0	0	0	0	0	0	0	0	0	0	0	0	0	0	0	0	0	0	0	0	0	0	0	0	0.00248077	0	0	0	0	0	0	0	0	0	0	0	0	0	0	0	0	0
b13606 NC_013203 Atopobium parvulum DSM 20469	0	0	0	0	0	0	0.0114475	0.0114485	0.0114755	0	0	0	0	0	0	0	0	0	0	0	0	0	0	0	0	0	0	0	0	0	0	0	0	0	0	0	0	0	0	0	0	0	0	0	0	0	0	0	0
b28186 AGWZ01000001 Afipia felis ATCC 53690	0	0	0	0	0	0	0	0	0	0	0	0	0	0	0	0	0	0	0	0	0	0	0	0	0	0	0	0	0	0	0	0	0	0	0	0	0	0	0	0	0	0	0	0	0	0	0	0	0
b29876 NHZR01000026 Clostridium diolis NJP7	0	0	0	0	0	0	0	0	0	0	0	0	0	0	0	0	0	0	0	0	0	0	0	0	0	0	0	0	0	0	0	0.0198462	0	0	0	0	0	0	0	0	0	0	0	0	0	0	0.0020665	0	0
b6827 AY691266 Megamonas hypermegale ATCC 25560	0	0	0	0	0	0	0	0	0	0	0	0	0	0	0	0	0.0727607	0	0	0	0	0	0	0	0	0	0	0	0	0	0	0	0	0	0	0	0	0	0	0	0	0	0	0	0	0	0	0	0
b7752 NC_007512 Pelodictyon luteolum DSM 273	0	0	0	0	0	0	0	0	0	0	0	0	0	0	0	0	0	0	0	0	0	0	0	0	0	0	0	0	0	0	0	0	0	0	0	0	0	0	0	0	0	0	0	0	0	0	0	0	0
b9964 AAWL01000019 Thermosinus carboxydivorans Nor1	0	0	0	0	0	0	0	0	0	0	0	0	0	0	0	0	0	0	0	0	0	0	0	0	0	0	0	0	0	0	0	0	0	0	0	0	0	0	0	0	0	0	0	0	0	0	0	0	0
b29665 NZ_AOFD01000029 Arthrobacter nitrophenolicus SJCon	0	0	0	0	0	0	0	0	0	0	0	0	0	0	0	0	0	0	0	0	0	0	0	0	0	0	0	0	0	0	0	0	0	0	0	0	0	0	0	0	0	0	0	0	0	0	0	0	0.0687443
b17825 AEES01000044 Eubacterium yurii subsp. margaretiae ATCC 43715	0	0	0	0	0	0	0	0	0	0	0	0	0	0	0	0.0759092	0.0229771	0	0	0	0	0	0	0	0	0	0	0	0	0	0.0781689	0.00248077	0	0	0	0	0	0	0	0	0	0	0	0	0	0.0247959	0.0061995	0	0
b18486 AERM01000060 Shigella dysenteriae CDC 74-1112	0	0	0	0	0	0	0	0	0	0	0.0450093	0	0	0	0	0	0	0	0	0	0	0	0	0	0	0	0	0	0	0	0	0	0	0	0	0	0	0	0	0	0	0	0	0	0	0	0	0	0
b33010 UAVU01000003 Cedecea neteri NCTC12120	0	0	0	0	0	0	0	0	0	0	0	0	0	0	0	0	0	0	0	0	0	0	0.00576424	0.00576314	0	0	0	0	0	0	0	0	0	0	0	0	0	0	0	0	0	0	0	0	0	0	0	0	0
b26990 NZ_CAJD01000023 Brevibacterium massiliense 5401308	0	0	0	0	0	0	0	0	0	0	0	0	0	0	0	0	0.00382951	0	0	0	0	0	0	0	0	0	0	0	0	0	0	0	0	0	0	0	0	0	0	0	0	0	0	0	0	0	0	0	0
b431 X68263 Agrobacterium tumefaciens C58	0	0	0	0	0	0	0	0	0	0	0	0	0	0	0	0	0	0	0	0	0	0	0	0	0	0	0	0	0	0	0	0	0	0	0	0	0.00618812	0.00619195	0.00618353	0.001968	0.001968	0	0	0	0	0	0	0	0
b13659 ACGE01000074 Corynebacterium striatum ATCC 6940	0	0	0	0	0	0	0	0	0	0	0	0	0	0	0	0	0	0	0	0	0	0	0	0	0	0	0	0	0	0	0	0	0	0	0	0	0	0	0	0	0	0	0.00490749	0.00491002	0	0	0	0	0
b26825 NZ_APWM01000002 Dickeya zeae MS1	0	0	0	0	0	0	0	0	0	0	0	0	0	0	0	0	0	0	0	0	0	0	0	0	0	0	0	0	0	0	0	0	0	0	0	0	0	0	0	0	0	0	0	0	0	0	0	0	0
b818 AF245681 Enterococcus faecium ATCC 19434	0	0	0	0	0	0	0	0	0	0	0.0423617	0	0	0	0	0	0	0	0	0	0	0	0	0	0	0	0	0	0	0	0	0	0	0	0	0	0	0	0	0	0	0	0	0	0	0	0	0	0
b32596 NZ_NASR01000003 Gilliamella apis A-TSA4	0	0	0	0	0	0	0	0	0	0	0	0	0	0	0	0	0	0	0	0	0	0	0	0	0	0	0	0	0	0	0	0	0	0	0.0282063	0	0	0	0	0	0	0	0	0	0	0	0	0	0
b30562 LT906467 Corynebacterium imitans NCTC13015	0	0	0	0.00646023	0.00646023	0.00655623	0	0	0	0	0	0	0	0	0	0	0	0	0	0	0	0	0	0	0	0	0	0	0	0	0	0	0	0	0	0	0	0	0	0	0	0	0	0	0	0	0	0	0.00458295
b30461 NZ_FMCX01000006 Micromonospora mirobrigensis DSM 44830	0	0	0	0	0	0	0	0	0	0	0	0	0	0	0	0	0	0	0	0	0	0	0	0	0	0	0	0	0	0	0	0	0	0	0	0	0	0	0	0	0	0	0	0	0	0	0	0	0
b1256 AY044101 Shigella boydii	0	0	0	0	0	0	0	0	0	0	0.0397141	0	0	0	0	0	0	0	0	0	0	0	0	0	0	0	0	0	0	0	0	0	0	0	0	0	0	0	0	0	0	0	0	0	0	0	0	0	0
b27296 NZ_AQYA01000031 Streptococcus henryi DSM 19005	0	0	0	0	0	0	0	0	0	0	0	0	0	0	0	0	0	0	0	0	0	0	0	0	0	0	0	0	0.00204194	0	0	0.00496155	0	0	0	0	0	0	0	0	0	0	0	0	0	0	0.016532	0	0
b30212 NZ_FPBQ01000041 Bradyrhizobium arachidis LMG 26795	0	0	0	0	0	0	0	0	0	0	0	0	0	0	0	0	0	0	0	0	0	0	0	0	0	0	0	0.00204007	0	0	0	0	0	0	0	0	0	0	0	0	0	0	0	0	0	0	0	0	0
b26800 NZ_KB911256 Hyphomicrobium zavarzinii ZV-622 ATCC 27496	0	0	0	0	0	0	0	0	0	0.00264697	0	0	0.00262943	0.00263463	0	0	0	0	0	0	0	0	0	0	0.0122648	0.00245321	0	0	0	0	0.00977111	0.00248077	0	0.0070502	0.00176289	0	0	0	0	0	0	0	0	0	0	0.0103316	0	0	0.00687443
b29701 NZ_AQOV01000002 Methylomonas sp. MK1	0	0	0	0	0	0	0	0	0	0	0	0	0	0	0	0	0	0	0	0	0	0	0	0	0	0	0	0	0	0	0	0.022327	0	0	0	0	0	0	0	0	0	0	0	0	0	0	0	0	0
b17420 NC_014218 Arcanobacterium haemolyticum DSM 20595	0	0	0	0	0	0	0	0	0	0	0	0	0	0	0	0	0	0	0	0	0	0	0	0	0	0	0	0	0.00612582	0	0	0	0	0	0	0	0	0	0	0	0	0	0	0	0	0	0	0	0
b19908 Clostridium stercorarium subsp. stercorarium DSM 8532	0	0	0	0	0	0	0	0	0	0	0	0	0	0	0	0	0.0536131	0	0	0	0	0	0	0	0	0	0	0	0	0	0	0	0	0	0	0	0	0	0	0	0	0	0	0	0	0	0	0	0
b3350 AY123701 Abiotrophia defectiva ATCC 49176	0	0	0	0	0	0	0	0	0	0	0	0	0	0	0	0	0	0	0	0	0	0	0	0	0	0	0	0	0	0	0	0	0	0	0	0	0	0	0	0	0	0	0	0	0	0	0	0	0
b18277 AEPP01000035 Actinomyces sp. oral taxon 180 str. F0310	0	0	0	0	0	0	0	0	0	0	0	0	0	0	0	0	0.00382951	0	0	0	0	0	0	0	0	0	0	0	0	0	0	0	0	0	0	0	0	0	0	0	0	0	0	0	0	0	0	0	0
b30570 LT906441 Cutibacterium granulosum NCTC11865	0	0	0	0	0	0	0	0	0	0	0	0	0	0	0	0	0	0	0	0.00437493	0	0	0	0	0	0	0	0	0	0	0	0	0	0	0	0	0	0	0	0	0	0	0	0	0	0	0	0	0
b27367 NZ_KB900367 Peptoniphilus lacrimalis DSM 7455	0	0	0	0	0	0	0	0	0	0	0	0	0	0	0	0	0.00765902	0	0	0	0	0	0	0	0	0	0	0	0	0	0	0.0173654	0	0	0	0	0	0	0	0	0	0	0	0	0	0	0	0	0
b1117 AF352808 Streptococcus anginosus ATCC 33397	0	0	0	0	0	0	0	0	0	0	0	0	0	0	0	0	0	0	0	0	0	0	0	0	0	0	0	0	0	0	0	0	0	0	0	0	0	0	0	0	0	0	0	0	0	0	0	0	0
b31177 NZ_MPZS01000003 Thioclava marina 11.10-0-13 MCCC 1A03502	0	0	0	0	0	0	0	0	0	0	0	0	0	0	0	0	0	0	0	0	0	0	0	0	0	0	0	0	0	0	0	0	0	0	0	0	0	0	0	0	0.001968	0	0	0	0	0	0	0	0
b31688 NZ_PJCP01000008 Pseudomonas guariconensis MR119	0	0	0	0	0	0	0	0	0	0	0	0	0	0	0	0	0	0	0	0	0	0	0	0	0	0	0	0	0	0	0	0	0	0	0	0	0	0	0	0	0	0	0	0	0	0	0	0	0
b28047 CP000282 Saccharophagus degradans 2-40 ATCC 43961	0	0	0	0	0	0	0	0	0	0	0	0	0	0	0	0	0	0	0	0	0	0	0	0	0	0	0	0	0	0	0	0.0198462	0	0	0	0	0	0	0	0	0	0	0	0	0	0	0	0	0
b32037 NZ_PSNW01000001 Solimonas sp. HR-BB	0	0	0	0	0	0	0	0.00286213	0	0	0	0	0	0	0	0	0	0	0	0	0	0	0	0	0	0	0	0	0.00612582	0	0	0.00496155	0	0	0	0	0	0.00206398	0	0	0	0	0	0	0	0	0	0	0
b254 AF036323 Staphylococcus aureus subsp. anaerobius ATCC 35844	0	0	0	0	0	0	0	0	0	0	0	0	0	0	0	0	0	0	0	0	0	0	0	0	0	0	0	0	0	0	0	0	0	0	0	0	0	0	0	0	0	0	0	0	0	0	0	0	0
b14218 CP001614 Teredinibacter turnerae T7901	0	0	0	0	0	0	0	0	0	0	0	0	0	0	0	0	0.0459541	0	0	0	0	0	0	0	0	0	0	0	0	0	0	0	0	0	0	0	0	0	0	0	0	0	0	0	0	0	0	0	0
b14123 ACBX01000045 Prevotella copri DSM 18205	0	0	0	0	0	0	0	0	0	0	0	0	0	0	0	0	0	0	0	0	0	0	0	0	0	0	0	0	0	0	0	0	0	0	0	0	0	0	0	0	0	0	0	0	0	0	0	0	0
b32109 PVYZ01000009 Rhizobium tropici NFR14	0	0	0	0	0	0	0	0	0	0	0	0	0	0.00263463	0	0	0	0	0	0	0	0	0	0	0	0	0	0	0	0	0	0.00496155	0	0	0	0	0	0	0	0	0	0	0	0	0	0	0	0	0
b32352 NZ_PJME01000063 Streptomyces geranii A301	0	0	0	0	0	0	0	0	0	0	0	0	0	0	0	0	0	0	0	0	0	0	0	0	0	0	0	0	0	0	0	0	0	0	0	0	0	0	0	0	0	0	0	0.0270051	0	0	0	0	0
b22745 NZ_ANPE01000219 Arthrobacter crystallopoietes BAB-32	0	0	0	0	0	0	0	0	0	0	0	0	0	0	0	0	0	0	0	0	0	0	0	0	0	0	0	0	0	0	0	0.0198462	0	0	0	0	0	0	0	0	0	0	0	0	0	0	0	0	0
b33329 NZ_CP015163 Amycolatopsis albispora WP1 CGMCC 10738	0	0	0	0	0	0	0	0	0	0	0	0	0	0	0	0	0.0114885	0	0	0	0	0	0	0	0	0	0	0	0	0	0	0	0	0	0	0	0	0	0	0	0	0	0	0	0	0	0	0	0
b6810 AY691249 Desulfotomaculum ruminis ATCC 23193	0	0	0	0	0	0	0	0	0	0	0	0	0	0	0	0	0	0	0	0	0	0	0	0	0	0	0	0	0	0	0	0	0	0	0	0	0	0	0	0	0	0	0	0	0	0	0	0	0
b29571 NZ_BDFD01000015 Mariprofundus micogutta ET2	0	0	0	0	0	0	0	0	0	0	0	0	0	0	0	0	0	0	0	0	0	0	0	0	0	0	0	0	0	0	0	0	0	0	0	0	0	0	0	0	0	0	0	0.0245501	0	0	0	0	0
b30010 NZ_CP018835 Vibrio gazogenes ATCC 43942	0	0	0	0	0	0	0	0	0	0	0	0	0	0	0	0.0552067	0.00765902	0	0	0	0	0	0	0	0	0	0	0.0061202	0	0	0.0928256	0.00248077	0	0	0	0	0	0	0	0	0	0	0	0	0	0	0	0	0
b1464 AF242286 Staphylococcus pasteuri BM9359	0	0	0	0	0	0	0	0	0	0	0	0	0	0	0	0	0	0	0	0	0	0	0	0	0	0	0	0	0	0	0	0	0	0	0	0	0	0	0	0	0	0	0	0	0	0	0	0	0
b29218 NZ_FUWR01000008 Geobacter thiogenes ATCC BAA-34	0	0	0	0	0	0	0	0	0	0	0	0	0	0	0	0	0	0	0	0	0	0	0	0	0	0	0	0	0	0	0	0.00496155	0	0	0	0	0	0.00206398	0	0	0	0	0	0	0	0	0	0	0
b3323 AF405395 Pediococcus claussenii ATCC BAA-344	0	0	0	0	0	0	0	0	0	0	0	0	0	0	0	0	0	0	0	0	0	0	0	0	0	0	0	0	0	0	0	0	0	0	0	0	0	0	0	0	0	0	0	0	0	0	0	0	0
b26444 NZ_APMY01000020 Rhodococcus rhodnii LMG 5362	0	0	0	0	0	0	0	0	0	0	0	0	0	0	0	0	0	0	0	0	0	0	0	0	0	0	0	0	0	0	0	0	0	0	0	0	0	0	0	0	0	0	0	0	0	0	0	0	0
b32831 QFFM01000006 Bifidobacterium callitrichidarum TRI 5 DSM 103152	0	0	0	0	0	0	0	0	0	0	0	0	0	0	0	0	0	0	0	0	0	0	0	0	0	0	0	0	0	0	0	0	0	0	0	0	0	0	0	0	0	0	0	0	0	0	0	0	0
b408 AB008142 Enterobacter agglomerans JCM1236	0	0	0	0	0	0	0	0	0	0	0	0	0	0	0	0	0	0	0	0	0	0	0	0	0	0	0	0	0	0	0	0	0	0	0	0	0	0	0	0	0	0	0	0	0	0	0	0	0
b32488 PYHR01000002 Miniimonas sp. PCH200	0	0	0	0	0	0	0	0	0	0	0	0	0	0	0	0	0	0	0	0	0	0	0	0	0	0	0	0	0	0	0	0	0	0	0	0	0	0	0	0	0	0	0	0	0	0	0	0	0
b19516 AFWQ01000017 Neisseria weaveri LMG 5135	0	0	0	0	0	0	0	0	0	0	0	0	0	0	0	0	0	0	0	0	0	0	0	0	0	0	0	0	0	0	0	0	0	0	0	0	0	0	0	0	0	0	0	0	0	0	0	0	0
b27638 NZ_JH976537 Nodosilinea nodulosa PCC 7104	0	0	0	0	0	0	0	0	0	0	0	0	0	0	0	0	0	0	0	0	0	0	0	0	0	0	0	0	0	0	0	0	0	0	0	0	0	0	0	0	0	0	0	0	0	0	0	0	0
b26866 NZ_KB907259 Paenibacillus fonticola DSM 21315	0	0	0	0	0	0	0	0	0	0	0	0	0	0	0	0	0.0268066	0	0	0	0	0	0	0	0	0	0	0	0	0	0	0	0	0	0	0	0	0	0	0	0	0	0	0	0	0	0	0	0
b28575 NZ_MJIH01000001 Peptoniphilus grossensis 35-6-1	0	0	0	0	0	0	0	0	0	0	0	0	0	0	0	0	0	0	0	0	0	0	0	0	0	0	0	0	0	0	0	0.0099231	0	0	0	0	0	0	0	0	0	0	0	0	0	0	0	0	0
b31046 NWSN01000007 Rhizobium anhuiense C15	0	0	0	0	0	0	0	0	0	0	0	0	0	0	0	0	0	0	0	0	0	0	0	0	0	0	0	0	0	0	0	0.00248077	0	0	0	0	0	0	0	0	0	0	0	0	0	0	0	0	0
b23400 NZ_AODN01000079 Rhodococcus qingshengii BKS 20-40	0	0	0	0	0	0	0	0	0	0	0	0	0	0	0	0	0	0	0	0	0	0	0	0	0	0	0	0	0	0	0	0	0	0	0	0	0	0	0	0	0	0	0	0	0	0	0	0	0
b21700 AGWX01000004 Afipia broomeae ATCC 49717	0	0	0	0	0	0	0	0	0	0	0	0	0	0	0	0	0	0	0	0	0	0	0	0	0	0	0	0	0	0	0	0	0	0	0	0	0	0	0	0	0	0	0	0	0	0	0	0	0
b30679 NC_015671 Cellulomonas gilvus ATCC 13127	0	0	0	0	0	0	0	0	0	0	0	0	0	0	0	0	0	0	0	0	0	0	0	0	0	0	0	0	0	0	0	0	0	0	0	0	0	0	0	0	0	0	0	0	0	0	0	0	0
b21948 CAKZ01000107 Cronobacter dublinensis 1210	0	0	0	0	0	0	0	0	0	0	0	0	0	0	0	0	0	0	0	0	0	0	0	0	0	0	0	0	0	0	0	0	0	0	0	0	0	0	0	0	0	0	0	0	0	0	0	0	0
b821 AF245684 Enterococcus faecalis ATCC 19433	0	0	0	0	0	0	0	0	0	0	0	0	0	0	0	0	0	0	0	0	0	0	0	0	0	0	0	0	0	0	0	0	0	0	0	0	0	0	0	0	0	0	0	0	0	0	0	0	0
b17885 FN298395 Erwinia rhapontici WMR127	0	0	0	0	0	0	0	0	0	0	0	0	0	0	0	0	0	0	0	0	0	0	0	0	0	0	0	0	0	0	0	0	0	0	0	0	0	0	0	0	0	0	0	0	0	0	0	0	0
b10200 EF571589 Lactobacillus johnsonii ATCC 33200	0	0	0	0	0	0	0	0	0	0	0.0026476	0	0	0	0	0	0	0	0	0	0	0	0	0	0	0	0	0	0	0	0	0	0	0	0	0	0	0	0	0	0	0	0	0	0	0	0	0	0
b31773 NZ_PQKC01000009 Leclercia sp. LSNIH2	0	0	0	0	0	0	0	0	0	0	0	0	0	0	0	0	0	0	0	0	0	0	0	0	0	0	0	0	0	0	0	0	0	0	0	0	0	0.00206398	0	0	0	0	0	0	0	0	0	0	0
b6863 NC_002942 Legionella pneumophila subsp. pneumophila str. Philadelphia 1	0	0	0	0	0	0	0	0	0	0	0	0	0	0	0	0	0	0	0	0	0	0	0	0	0	0	0	0	0	0	0	0	0	0	0.0123402	0	0	0	0	0	0	0	0	0	0	0	0	0	0
b28196 AAXG02000005 Pseudoflavonifractor capillosus ATCC 29799	0	0	0	0	0	0	0	0	0	0	0	0	0	0	0	0	0	0	0	0	0	0	0	0	0	0	0	0	0	0	0	0	0	0	0	0	0	0	0	0	0	0	0	0	0	0	0	0	0
b28633 NZ_MKIM01000022 Rhizobium oryziradicis N19	0	0	0	0	0	0	0	0	0	0	0	0	0	0	0	0	0	0	0	0	0	0	0	0	0	0	0	0	0	0	0	0.00744232	0	0	0	0	0	0	0	0	0	0	0	0	0	0	0	0	0
b23464 AORX01000006 Streptococcus tigurinus 1366	0	0	0	0	0	0	0	0	0	0	0	0	0	0.0184424	0	0	0	0	0	0	0	0	0	0	0	0	0	0	0	0	0	0	0	0	0	0	0	0	0	0	0	0	0	0	0	0	0	0	0
b29249 FBWI01000006 Agrobacterium fabrum J-07	0	0	0	0	0	0	0	0	0	0	0	0	0	0	0	0	0	0	0	0	0	0	0	0	0	0	0	0	0	0	0	0.00248077	0	0	0	0	0	0	0	0	0	0	0	0	0	0	0	0	0
b32567 QENV01000004 Devosia sp. PTEAB7WZ	0	0	0	0	0	0	0	0	0	0	0	0	0	0	0	0	0	0	0	0	0	0	0	0	0	0	0	0	0	0	0	0.00744232	0.0294118	0	0	0	0	0	0	0	0	0	0	0	0	0	0	0	0
b29846 NZ_CP013251 Endozoicomonas montiporae CL-33	0	0	0	0	0	0	0	0	0	0	0	0	0	0	0	0	0	0	0	0	0	0	0	0	0	0	0	0	0	0	0	0.00744232	0	0	0	0	0	0	0	0	0	0	0	0	0	0	0	0	0
b18053 HM103913 Granulicatella para-adiacens NTUH_9631	0	0	0	0	0	0	0	0	0	0	0	0	0.0157766	0.0158078	0.0158249	0	0	0	0	0	0	0	0	0	0	0	0	0	0	0	0	0	0	0	0	0	0	0	0	0	0	0	0	0	0	0	0	0	0
b28211 AWWC01000006 Jonquetella sp. BV3C21	0	0	0	0	0	0	0	0	0	0	0	0	0	0	0	0	0	0	0	0	0	0	0	0	0	0	0	0	0	0	0	0	0	0	0	0	0	0	0	0	0	0	0	0	0	0	0	0	0
b26799 NZ_KB911365 Lactobacillus parabrevis ATCC 53295	0	0	0	0	0	0	0	0	0	0	0	0	0	0.00263463	0	0	0	0	0	0	0	0	0	0	0	0	0	0	0	0	0	0	0	0	0	0	0	0	0	0	0	0	0	0	0	0	0	0	0
b27578 NZ_ANAZ01000024 Nocardiopsis valliformis DSM 45023	0	0	0	0	0	0	0	0	0	0	0	0	0	0	0	0	0	0	0	0	0	0	0	0	0	0	0	0	0	0	0	0	0	0	0	0	0	0	0	0	0	0	0	0	0	0	0	0	0
b32868 QKMG01000010 Paenarthrobacter nicotinovorans 25_8	0	0	0	0	0	0	0	0	0	0	0	0	0	0	0	0	0	0	0	0	0	0	0	0	0	0	0	0	0	0	0	0	0	0	0	0	0	0	0	0	0	0	0	0	0	0	0	0	0
b30344 NZ_FPBH01000012 Paraburkholderia aspalathi LMG 27731	0	0	0	0	0	0	0	0	0	0	0	0	0	0	0	0	0	0	0	0	0	0	0	0	0	0	0	0	0	0	0	0	0	0	0	0	0	0	0	0	0	0	0	0	0	0	0	0	0
b30522 NZ_FZRE01000014 Prevotellaceae bacterium KH2P17	0	0	0	0	0	0	0	0	0	0	0	0	0	0	0	0	0	0	0	0	0	0	0	0	0	0	0	0	0	0	0	0	0	0	0	0	0	0	0	0	0	0	0	0	0	0	0	0	0
b28101 NZ_ATWL01000027 Ruania albidiflava DSM 18029	0	0	0	0	0	0	0	0	0	0	0	0	0	0	0	0	0	0	0	0	0	0	0	0	0	0	0	0	0.00408388	0	0	0	0	0	0	0	0	0	0	0	0	0	0	0	0	0	0	0	0
b30338 NZ_FNNG01000001 Tepidimicrobium xylanilyticum DSM 23310	0	0	0	0	0	0	0	0	0	0	0	0	0	0	0	0	0	0	0	0	0	0	0	0	0	0	0	0	0	0	0	0.00496155	0	0	0	0	0	0	0	0	0	0	0	0	0	0	0	0	0
b31606 FXZB01000003 Brevibacterium aurantiacum ATCC 9175	0	0	0	0	0	0	0	0	0	0	0	0	0	0	0	0	0	0	0	0	0	0	0	0	0	0	0	0	0	0	0	0	0	0	0.00176289	0	0	0	0	0	0	0	0	0	0	0	0	0	0
b32190 NZ_CP027001 Corynebacterium camporealensis CIP 105508	0	0	0	0	0	0	0	0	0	0	0	0	0	0	0	0	0	0	0	0	0	0	0	0	0	0	0	0	0	0	0	0	0	0	0	0	0	0	0	0	0	0	0	0	0	0	0	0	0
b15257 ACYW01000056 Corynebacterium jeikeium ATCC 43734	0	0	0	0	0	0	0	0	0	0	0	0	0	0	0	0	0	0	0	0	0	0	0	0	0	0	0	0	0	0	0	0	0	0	0	0	0	0	0	0	0	0	0	0	0	0	0	0	0
b32974 NZ_QHLY01000012 Cryobacterium arcticum SK-1 CGMCC 1.15194	0	0	0	0	0	0	0	0	0	0	0	0	0	0	0	0	0	0	0	0	0	0	0	0	0	0	0	0	0	0	0	0	0	0	0	0	0	0	0	0	0	0	0	0	0	0	0	0	0
b30900 NZ_CP018783 Curtobacterium pusillum AA3	0	0	0	0	0	0	0	0	0	0	0	0	0	0	0	0	0	0	0	0	0	0	0	0	0	0.00245321	0	0	0	0	0	0.00496155	0	0	0	0	0	0	0	0	0	0	0	0	0	0	0	0	0
b30426 NZ_FNJI01000027 Desulforhopalus singaporensis DSM 12130	0	0	0	0	0	0	0	0	0	0	0	0	0	0	0	0	0	0	0	0	0	0	0	0	0	0	0	0	0.00204194	0	0	0	0	0	0	0	0	0	0	0	0	0	0	0	0	0	0	0	0
b28604 NZ_LZGY01000126 Gilliamella apicola Fer2-1	0	0	0	0	0	0	0	0	0	0	0	0	0	0	0	0	0	0	0	0	0	0	0	0	0	0	0	0	0	0	0	0	0	0	0.00881446	0	0	0	0	0	0	0	0	0	0	0	0	0	0
b29225 NZ_FUWO01000028 Globicatella sulfidifaciens DSM 15739	0	0	0	0	0	0	0	0	0	0	0	0	0	0	0	0	0	0	0	0	0	0	0	0	0	0	0	0	0	0	0	0	0	0	0	0	0	0	0	0	0	0	0	0	0	0	0	0	0.0206233
b18648 NZ_AEWU01000021 Haemophilus parainfluenzae ATCC 33392	0	0	0	0	0	0	0	0	0	0	0	0	0	0	0	0	0	0	0	0	0	0	0	0	0	0	0	0	0	0	0	0	0	0	0	0	0	0	0	0	0	0	0	0	0	0	0	0	0
b26978 NZ_AJTV01000018 Methylocystis parvus OBBP	0	0	0	0	0	0	0	0	0	0	0	0	0	0	0	0	0	0	0	0	0	0	0	0	0	0	0	0	0	0	0	0.00248077	0	0	0	0	0	0	0	0	0	0	0	0	0	0	0.0020665	0	0
b21507 ACUA01000013 Parabacteroides sp. D25	0	0	0	0	0	0	0	0	0	0	0	0	0	0	0	0	0	0	0	0	0	0	0	0	0.00245296	0.00245321	0	0.00204007	0.00204194	0	0.00244278	0.00248077	0	0	0	0	0	0	0	0	0	0	0	0	0	0	0	0	0
b13602 AB480538 Prevotella pallens JCM 11140	0	0	0	0	0	0	0	0	0	0	0	0	0	0	0	0	0	0	0	0	0	0	0	0	0	0	0	0	0	0	0	0	0	0	0	0	0	0	0	0	0	0	0	0	0	0	0	0	0
b21566 NZ_AJLO01000008 Pseudomonas geniculata N1	0	0	0	0	0	0	0	0	0	0	0	0	0	0	0	0	0	0	0	0	0	0	0	0	0	0	0	0	0	0	0	0	0	0	0	0	0	0	0	0	0	0	0	0	0	0	0	0	0
b31691 NZ_OAML01000002 Pygmaiobacter massiliensis Marseille-P3336	0	0	0	0	0	0	0	0	0	0	0	0	0	0	0	0	0	0	0	0	0	0	0	0	0	0	0	0	0	0	0	0	0	0	0	0	0	0	0	0	0	0	0	0	0	0	0	0	0
b18514 AEVD01000004 Streptococcus infantis ATCC 700779	0	0	0	0	0	0	0	0	0	0	0	0	0.0841419	0.0131731	0.0131874	0	0	0	0	0	0	0	0	0	0	0	0	0	0	0	0	0	0	0	0	0	0	0	0	0	0	0	0	0	0	0	0	0	0
b20192 ACRN01000011 Actinomyces graevenitzii C83	0	0	0	0	0	0	0	0	0	0	0	0	0.0105177	0.0105385	0.0105499	0	0	0	0	0	0	0	0	0	0	0	0	0	0	0	0	0	0	0	0	0	0	0	0	0	0	0	0	0	0	0	0	0	0
b30024 NZ_AUCE01000013 Azonexus hydrophilus DSM 23864	0	0	0	0	0	0	0	0	0	0	0	0	0	0	0	0	0	0	0	0	0	0	0	0	0	0	0	0	0	0	0	0	0	0	0	0	0	0	0	0	0	0	0	0	0	0	0	0	0
b6836 AY691275 Anaerococcus prevotii ATCC 9321	0	0	0	0	0	0	0	0	0	0	0	0	0	0	0	0	0	0	0	0	0	0	0	0	0	0	0	0	0	0	0	0	0	0	0	0	0	0	0	0	0	0	0	0	0	0	0	0	0
b32563 QEOA01000005 Bacteroides galacturonicus DSM 3978	0	0	0	0	0	0	0	0	0	0	0	0	0	0	0	0	0.0114885	0	0	0	0	0	0	0	0	0	0	0	0	0	0	0.00248077	0	0	0	0	0	0	0	0	0	0	0	0	0	0	0	0	0
b272 AF210319 Bifidobacterium adolescentis JCM1275	0	0	0	0	0	0	0	0	0	0	0	0	0	0	0	0	0	0	0	0	0	0	0	0	0	0	0	0	0	0	0	0	0	0	0	0	0	0	0	0	0	0	0	0	0	0	0	0	0
b19219 AFOF01000007 Bradyrhizobiaceae bacterium SG-6C	0	0	0	0	0	0	0	0	0	0	0	0	0	0	0	0	0	0	0	0	0	0	0	0	0	0	0	0	0	0	0	0	0	0	0	0	0	0	0	0	0	0	0	0	0	0	0	0	0
b32511 QDKJ01000005 Brenneria roseae subsp. Americana LMG 27715	0	0	0	0	0	0	0	0	0	0	0	0	0	0	0	0	0.015318	0	0	0	0	0	0	0	0	0	0	0	0	0	0	0	0	0	0	0	0	0	0	0	0	0	0	0	0	0	0	0	0
b16843 NZ_ADNU01000049 Brevibacterium mcbrellneri ATCC 49030	0	0	0	0	0	0	0	0	0	0	0	0	0	0	0	0	0	0	0	0	0	0	0	0	0	0	0	0	0	0	0.00244278	0.00248077	0	0	0	0	0	0	0	0	0	0	0	0	0	0	0	0	0
b17496 CP001666 Clostridium ljungdahlii ATCC 49587	0	0	0	0	0	0	0	0	0	0	0	0	0	0	0	0	0.0114885	0	0	0	0	0	0	0	0	0	0	0	0	0	0	0	0	0	0	0	0	0	0	0	0	0	0	0	0	0	0	0	0
b33174 NZ_QKVR01000141 Enterobacter roggenkampii 3F11	0	0	0	0	0	0	0	0	0	0	0	0	0	0	0	0	0	0	0	0	0	0	0	0	0	0	0	0	0	0	0	0	0	0	0	0	0	0	0	0	0	0	0	0	0	0	0	0	0
b6818 AY691257 Fusobacterium perfoetens ATCC 29250	0	0	0	0	0	0	0	0	0	0	0	0	0	0	0	0	0	0	0	0	0	0	0	0	0	0	0	0	0	0	0	0	0	0	0	0	0	0	0	0	0	0	0	0	0	0	0	0	0
b14112 NZ_GG658011 Fusobacterium sp. 7_1	0	0	0	0	0	0	0	0	0	0	0	0	0	0	0	0	0	0	0	0	0	0	0	0	0	0	0	0	0	0	0	0	0	0	0	0	0	0	0	0	0	0	0	0	0	0	0	0	0
b33041 NZ_KK088650 Limimaricola hongkongensis DSM 17492	0	0	0	0	0	0	0	0	0	0	0	0	0	0	0	0	0	0	0	0	0	0	0	0	0	0.00245321	0	0	0	0	0	0	0	0	0	0	0	0	0	0	0	0	0	0	0	0	0.004133	0	0
b30240 NZ_FNEE01000022 Mesorhizobium muleiense CGMCC 1.11022	0	0	0	0	0	0	0	0	0	0	0	0	0	0	0	0	0	0	0	0	0	0	0	0	0	0	0	0	0	0	0	0	0	0	0	0	0	0	0	0	0	0	0	0	0	0	0	0	0
b17633 AB547590 Prevotella albensis JCM 12258	0	0	0	0	0	0	0	0	0	0	0	0	0	0	0	0	0	0	0	0	0	0	0	0	0	0	0	0	0.00408388	0	0	0	0	0	0	0	0	0	0	0	0	0	0	0	0	0	0	0	0
b17984 NZ_ADDX01000027 Ruminococcaceae bacterium sp. D16	0	0	0	0	0	0	0	0	0	0	0	0	0	0	0	0	0	0	0	0	0	0	0	0	0	0	0	0	0	0	0	0	0	0	0	0	0	0	0	0	0	0	0	0	0	0	0	0	0
b27025 NZ_ANAM01000008 Salinicoccus carnicancri Crm	0	0	0	0	0	0	0	0	0	0.156171	0.0105904	0.157788	0	0	0	0	0	0	0	0	0	0	0	0	0	0	0	0	0	0	0	0	0	0	0	0	0	0	0	0	0	0	0	0	0	0	0	0	0
b28560 NZ_LSLJ01000002 Sporomusa sphaeroides DSM 2875 DSM 2875	0	0	0	0	0	0	0	0	0	0	0	0	0	0	0	0	0.0114885	0	0	0	0	0	0	0	0	0	0	0	0	0	0	0	0	0	0	0	0	0	0	0	0	0	0	0	0	0	0	0	0
b24166 XM_004378186 Trichechus manatus latirostris	0	0	0	0	0	0	0	0	0	0	0	0	0	0	0	0	0	0	0	0	0	0	0	0	0	0.00490641	0	0	0	0	0	0	0	0	0	0	0	0	0	0	0	0	0	0	0	0	0	0	0
b28584 NZ_MPDM01000011 Actinomyces marimammalium DSM 15383	0	0	0	0	0	0	0	0	0	0	0	0	0	0	0	0	0	0	0	0	0	0	0	0	0	0	0	0	0	0	0	0.00248077	0	0	0	0	0	0	0	0	0	0	0	0	0	0	0	0	0
b33191 QHLZ01000001 Arthrobacter psychrochitiniphilus GP3 CGMCC 1.6355	0	0	0	0	0	0	0	0	0	0	0	0	0	0	0	0	0	0	0	0	0	0	0	0	0	0	0	0	0	0	0	0.00496155	0	0	0	0	0	0	0	0	0	0	0	0	0	0	0	0	0
b26467 NZ_ALAB01000005 Alishewanella aestuarii B11 DSM 19476	0	0	0	0	0	0	0	0	0	0	0	0	0	0	0	0	0	0	0	0	0	0	0	0	0	0	0	0	0	0	0	0	0	0	0	0	0	0	0	0	0	0	0	0	0	0	0	0	0
b12835 NC_011886 Arthrobacter chlorophenolicus A6 DSM12829	0	0	0	0	0	0	0	0	0	0	0	0	0	0	0	0	0	0	0	0	0	0	0	0	0	0	0	0	0	0	0	0	0	0	0	0	0	0	0	0	0	0	0	0	0	0	0	0	0
b32472 NZ_BFBP01000010 Azospira sp. I13	0	0	0	0	0	0	0	0	0	0	0	0	0	0	0	0	0	0	0	0	0	0	0	0	0	0	0	0	0	0	0	0	0	0	0	0	0	0	0	0	0	0	0	0	0	0	0	0	0
b6774 AY691213 Bacteroides stercoris ATCC 43183	0	0	0	0	0	0	0	0	0	0	0	0	0	0	0	0	0	0	0	0	0	0	0	0	0	0	0	0	0	0	0	0	0	0	0	0	0	0	0	0	0	0	0	0	0	0	0	0	0
b1030 AF440238 Bacteroides vulgatus ATCC 8482	0	0	0	0	0	0	0	0	0	0	0	0	0	0	0	0	0	0	0	0	0	0	0	0	0	0	0	0	0	0	0	0	0	0	0	0	0	0	0	0	0	0	0	0	0	0	0	0	0
b5839 AY691309 Blautia producta ATCC 27340	0	0	0	0	0	0	0	0	0	0	0	0	0	0	0	0	0	0	0	0	0	0	0	0	0	0	0	0	0	0	0	0	0	0	0	0	0	0	0	0	0	0	0	0	0	0	0	0	0
b31604 FXZE01000006 Brevibacterium antiquum P10	0	0	0	0	0	0	0	0	0	0	0.0026476	0	0	0	0	0	0	0	0	0	0	0	0	0	0	0	0	0	0	0	0	0	0	0	0	0	0	0	0	0	0	0	0	0	0	0	0	0	0
b31562 NZ_PNFZ01000003 Brevibacterium luteolum UMB0680	0	0	0	0	0	0	0	0	0	0	0	0	0	0	0	0	0	0	0	0	0	0	0	0	0	0	0	0	0	0	0	0	0	0	0	0	0	0	0	0	0	0	0	0	0	0	0	0	0
b7797 NC_009437 Caldicellulosiruptor saccharolyticus DSM 8903	0	0	0	0	0	0	0	0	0	0	0	0	0	0	0	0	0	0	0	0	0	0	0	0	0	0	0	0	0	0	0	0	0	0	0	0	0	0	0	0	0	0	0	0	0	0	0	0	0
b14477 NZ_ACVI01000041 Clostridium carboxidivorans P7 ATCC BAA-624	0	0	0	0	0	0	0	0	0	0	0	0	0	0	0	0	0	0	0	0	0	0	0	0	0	0	0	0	0	0	0	0	0	0	0	0	0	0	0	0	0	0	0	0	0	0	0	0	0
b16925 NC_015275 Clostridium lentocellum DSM 5427	0	0	0	0	0	0	0	0	0	0	0	0	0	0	0	0	0	0	0	0	0	0	0	0	0	0	0	0	0	0	0	0.00248077	0	0	0	0	0	0	0	0	0	0	0	0	0	0	0	0	0
b12005 EU622484 Clostridium septicum ATCC 12464	0	0	0	0	0	0	0	0	0	0	0	0	0	0	0	0	0	0	0	0	0	0	0	0	0	0	0	0	0	0	0	0	0	0	0	0	0	0	0	0	0	0	0	0	0	0	0	0	0
b29714 NZ_NFIP01000003 Collinsella sp. An307	0	0	0	0	0	0	0	0	0	0	0	0	0	0	0	0	0	0	0	0	0	0	0	0	0	0	0	0	0	0	0	0	0	0	0	0	0	0	0	0	0	0	0	0	0	0	0	0	0
b18466 NC_015859 Corynebacterium variabile DSM 44702	0	0	0	0	0	0	0	0	0	0	0	0	0	0	0	0	0	0	0	0	0	0	0	0	0	0	0	0	0	0	0	0	0	0	0	0	0	0	0	0	0	0	0	0	0	0	0	0	0
b30203 NZ_FOPW01000012 Cryobacterium levicorallinum GMCC 1.11211	0	0	0	0	0	0	0	0	0	0	0	0	0	0	0	0	0	0	0	0	0	0	0	0	0	0	0	0	0	0	0	0.00496155	0	0	0	0	0	0	0	0	0	0	0	0	0	0	0	0	0
b29391 NZ_MWVI01000035 Halomonas lionensis RHS90	0	0	0	0	0	0	0	0	0	0	0	0	0	0	0	0	0.00765902	0	0	0	0	0	0	0	0	0	0	0	0	0	0	0.00248077	0	0	0	0	0	0	0	0	0	0	0	0	0	0	0	0	0
b411 AB008146 Klebsiella pneumoniae JCM1662	0	0	0	0	0	0	0	0	0	0	0	0	0	0	0	0	0	0	0	0	0	0	0	0	0	0.00245321	0	0	0	0	0	0	0	0	0	0	0	0	0	0	0	0	0	0.00245501	0	0	0	0	0
b19072 NZ_AELK01000126 Lactobacillus coryniformis subsp. coryniformis KCTC 3167	0	0	0	0	0	0	0	0	0	0	0.00794281	0	0	0	0	0	0	0	0	0	0	0	0	0	0	0	0	0	0	0	0	0	0	0	0	0	0	0	0	0	0	0	0	0	0	0	0	0	0
b26495 NZ_BACO01000065 Lactobacillus suebicus KCTC 3549	0	0	0	0	0	0	0	0	0	0	0	0	0	0	0	0	0	0	0	0	0	0	0	0	0	0	0	0	0	0	0	0	0	0	0	0	0	0	0	0	0	0	0	0	0	0	0	0	0
b31614 PKJW01000003 Leclercia adecarboxylata UMB0660	0	0	0	0	0	0	0	0	0	0	0	0	0	0	0	0	0	0	0	0	0	0	0	0	0	0	0	0	0	0	0	0	0	0	0	0	0	0	0	0	0	0	0	0	0	0	0	0	0
b1454 AF242276 Macrococcus carouselicus ATCC 51828	0	0	0	0	0	0	0	0	0	0	0.00794281	0	0	0	0	0	0	0	0	0	0	0	0	0	0	0	0	0	0	0	0	0	0	0	0	0	0	0	0	0	0	0	0	0	0	0	0	0	0
b26989 NZ_CAJF01000010 Microbacterium yannicii PS01	0	0	0	0	0	0	0	0	0	0	0	0	0	0	0	0	0.00765902	0	0	0	0	0	0	0	0	0	0	0	0	0	0	0	0	0	0	0	0	0	0	0	0	0	0	0	0	0	0	0	0
b28705 NZ_MLJO01000013 Monashia flava MUSC 78	0	0	0	0	0	0	0	0	0	0	0	0	0	0	0	0	0	0	0	0	0	0	0	0	0	0	0	0	0.00204194	0	0	0	0	0	0	0	0	0	0	0	0	0	0	0	0	0	0	0	0
b31442 NZ_NQPF01000006 Mycobacteroides abscessus subsp. massiliense A365	0	0	0	0	0	0	0	0	0	0	0	0	0	0	0	0	0	0	0	0	0	0	0	0	0	0	0	0	0	0	0	0	0	0	0	0	0	0	0	0	0	0	0	0	0	0	0	0	0
b18791 AFAY01000014 Neisseria bacilliformis ATCC BAA-1200	0	0	0	0	0	0	0	0	0	0	0	0	0	0	0	0	0	0	0	0	0	0	0	0	0	0	0	0	0	0	0	0	0	0	0	0	0	0	0	0	0	0	0	0	0	0	0	0	0
b29561 MTBM01000005 Neisseria zoodegmatis DSM 21643	0	0	0	0	0	0	0	0	0	0	0	0	0	0	0	0	0	0	0	0	0	0	0	0	0	0	0	0	0	0	0	0	0	0	0	0	0	0	0	0	0	0	0	0	0	0	0	0	0
b32187 NZ_PVBM01000023 Neorhizobium huautlense DSM 21817	0	0	0	0	0	0	0	0	0	0	0	0	0	0	0	0	0	0	0	0	0	0	0	0	0	0	0	0	0	0	0	0.00744232	0	0	0	0	0	0	0	0	0	0	0	0	0	0	0	0	0
b18974 XM_003253887 Nomascus leucogenys	0	0	0	0	0	0	0	0	0	0.00794092	0.00794281	0.00802311	0	0	0	0	0	0	0	0	0	0	0	0	0	0	0	0	0	0	0	0	0	0	0	0	0	0	0	0	0	0	0	0	0	0	0	0	0
b416 AB008151 Pantoea ananatis JCM6896	0	0	0	0	0	0	0	0	0	0	0	0	0	0	0	0	0	0	0	0	0	0	0	0	0	0	0	0	0	0	0	0	0	0	0	0	0	0	0	0	0	0	0	0	0	0	0	0	0
b30283 NZ_MLFN01000128 Pantoea conspicua LMG 24534	0	0	0	0	0	0	0	0	0	0	0	0	0	0	0	0	0	0	0	0	0	0	0	0	0	0	0	0	0	0	0	0	0	0	0	0	0	0	0	0	0	0	0	0	0	0	0	0	0
b17651 AB547572 Paraprevotella xylaniphila JCM 14860	0	0	0	0	0	0	0	0	0	0	0	0	0	0	0	0	0	0	0	0	0	0	0	0	0	0	0	0	0	0	0	0	0	0	0	0	0	0	0	0	0	0	0	0	0	0	0	0	0
b31530 POSP01000003 Paucibacter aquatile CR182	0	0	0	0	0	0	0	0	0	0	0	0	0	0	0	0	0	0	0	0	0	0	0	0	0	0	0	0	0	0	0	0	0	0	0	0	0	0	0	0	0	0	0	0	0	0	0	0	0
b499 AY263147 Pectobacterium carotovorum subsp. carotovorum NCPPB929	0	0	0	0	0	0	0	0	0	0	0	0	0	0	0	0	0	0	0	0	0	0	0	0	0	0	0	0	0	0	0	0	0	0	0	0	0	0	0	0	0	0	0	0	0	0	0	0	0
b32544 QEKY01000009 Porphyromonas loveana DSM 28520	0	0	0	0	0	0	0	0	0	0	0	0	0	0	0	0	0	0	0	0	0	0	0	0	0	0	0	0	0.00204194	0	0	0	0	0	0	0	0	0	0	0	0	0	0	0	0	0	0	0	0
b17631 AB547592 Prevotella baroniae JCM 13447	0	0	0	0	0	0	0	0	0	0	0	0	0	0	0	0	0	0	0	0	0	0	0	0	0	0	0	0	0	0	0	0	0	0	0	0	0	0	0	0	0	0	0	0	0	0	0	0	0
b6838 AY691277 Prevotella buccae ATCC 33574	0	0	0	0	0	0	0	0	0	0	0	0	0	0	0	0	0	0	0	0	0	0	0	0	0	0	0	0	0	0	0	0	0	0	0	0	0	0	0	0	0	0	0	0	0	0	0	0	0
b30104 NZ_FZNZ01000022 Prevotella jejuni DSM 26989	0	0	0	0	0	0	0	0	0	0	0	0	0.00262943	0	0	0	0	0	0	0	0	0	0	0	0	0	0	0	0	0	0	0	0	0	0	0	0.00412541	0.00412797	0.00412235	0	0	0	0	0	0	0	0	0	0
b32034 NZ_PSUM01000039 Rathayibacter tritici ATCC 11402	0	0	0	0	0	0	0	0	0	0	0	0	0	0	0	0	0	0	0	0	0	0	0	0	0	0	0	0	0	0	0	0	0	0	0	0	0	0	0	0	0	0	0	0	0	0	0	0	0
b26409 NZ_AHBW01000053 Rhodococcus pyridinivorans AK37	0	0	0	0.00430682	0	0	0.0228951	0	0	0	0	0	0.00525887	0	0	0	0	0	0.00874699	0	0	0.00192138	0	0	0.0147178	0	0	0.134644	0	0	0.246721	0	0	0.0070502	0	0	0.0330033	0	0	0	0	0	0	0	0	0	0	0	0.0618698
b6855 AY691294 Ruminococcus bromii ATCC 27255	0	0	0	0.00430682	0.00430682	0	0	0	0	0	0	0	0	0.00263463	0	0	0	0	0	0	0	0	0	0	0	0	0	0	0	0	0	0	0	0	0	0	0	0	0	0	0	0	0	0	0	0	0	0	0
b9550 NC_009832 Serratia proteamaculans strain 568	0	0	0	0	0	0	0	0	0	0	0	0	0	0	0	0	0	0	0	0	0	0	0	0	0	0	0	0	0	0	0.00244278	0	0	0	0	0	0	0	0	0	0	0	0	0	0	0	0	0	0.0985335
b27274 AUDA01000063 Sphingobium chinhatense IP26	0	0	0	0	0	0	0	0	0	0	0	0	0	0	0	0	0	0	0	0	0	0	0	0	0	0	0	0	0	0	0	0	0	0	0	0	0	0	0	0	0	0	0	0	0	0	0	0	0
b28151 NZ_ATTI01000001 Sphingomonas phyllosphaerae 5.2	0	0	0	0	0	0	0	0	0	0	0	0	0	0	0	0	0	0	0	0	0	0	0	0	0	0	0	0	0	0	0.00244278	0	0	0	0	0	0	0	0	0	0	0	0	0	0	0	0	0	0.00687443
b1119 AF352804 Streptococcus canis ATCC 43496	0	0	0	0	0	0	0	0	0	0	0	0	0	0	0	0	0	0	0	0	0	0	0	0	0	0	0	0	0	0	0	0	0	0	0	0	0	0	0	0	0	0	0	0	0	0	0.004133	0	0
b7993 DQ302724 Streptococcus pasteurianus ATCC 43144	0	0	0	0	0	0	0	0	0	0	0	0	0	0	0	0	0	0	0	0	0	0	0	0	0	0	0	0.0163205	0	0.0163116	0.0244278	0	0.0245098	0	0	0	0	0	0	0	0	0	0	0	0	0.0702552	0.0061995	0.0702305	0
b1124 AF352805 Streptococcus pneumoniae ATCC 33400	0	0	0	0	0	0	0.00286189	0	0	0	0	0	0.00262943	0	0	0	0	0	0	0	0	0	0	0	0	0	0	0	0	0	0	0	0	0	0	0	0	0	0	0	0	0	0	0	0	0	0	0	0
b30022 NZ_LIPU01000006 Tepidiphilus thermophilus JCM 19170	0	0	0	0	0	0	0	0	0	0	0	0	0	0	0	0	0	0	0	0	0	0	0	0	0	0	0	0	0	0	0	0	0	0	0	0	0	0	0	0	0	0	0	0	0	0	0	0	0
b5709 NC_007333 Thermobifida fusca YX	0	0	0	0	0	0	0	0	0	0	0	0	0	0	0	0	0	0	0	0	0	0	0	0	0	0	0	0	0	0	0	0	0	0	0	0	0	0	0	0	0	0	0	0	0	0	0	0	0
b29371 NZ_NBXF01000001 Thioclava sp. ElOx9	0	0	0	0	0	0	0	0	0	0	0	0	0	0	0	0	0	0	0	0	0	0	0	0	0	0	0	0	0	0	0	0	0	0	0	0	0	0	0	0	0	0	0	0	0	0	0	0	0
b1180 AF230944 Vibrio fluvialis ATCC 33809	0	0	0	0	0	0	0	0	0	0	0	0	0	0	0	0	0	0	0	0	0	0	0	0	0	0	0	0	0	0	0	0	0	0	0	0	0	0	0	0	0	0	0	0	0	0	0	0	0
b26942 NZ_AQXM01000049 Acaricomes phytoseiuli DSM 14247	0	0	0	0	0	0	0	0	0	0	0	0	0	0	0	0	0	0	0	0	0	0	0	0	0	0	0	0	0	0	0.0390844	0.00496155	0	0	0	0	0	0	0	0	0	0	0	0	0	0	0	0	0
b7480 AY922357 Aeromonas jandaei ATCC 49568	0	0	0	0	0	0	0	0	0	0	0	0	0	0	0	0	0	0	0	0	0	0	0	0	0	0	0	0	0	0	0	0	0	0	0	0	0	0	0	0	0	0	0	0	0	0	0	0	0
b26476 NZ_AKKU01000015 Alishewanella agri BL06 JCM 15597	0	0	0	0	0	0	0	0.00286213	0	0	0	0	0	0	0	0	0	0	0	0	0	0	0	0	0	0	0	0	0	0	0	0	0	0	0	0	0	0	0	0	0	0	0	0	0	0	0	0	0
b29757 NZ_NFSC01000030 Arthrobacter agilis 4041	0	0	0	0	0	0	0	0	0	0	0	0	0	0	0	0	0	0	0	0	0	0	0	0	0	0	0	0	0	0	0	0	0	0	0	0	0	0	0	0	0	0	0	0	0	0	0	0	0
b29926 NZ_MYFE01000129 Arthrobacter globiformis 2PR	0	0	0	0	0	0	0	0	0	0	0	0	0	0	0	0	0	0	0	0	0	0	0	0	0	0	0	0	0	0	0	0	0	0	0	0	0	0	0	0	0	0	0	0	0	0	0	0	0
b7256 NC_006513 Azoarcus sp. EbN1	0	0	0	0	0	0	0	0	0	0	0	0	0	0	0	0	0	0	0	0	0	0	0	0	0	0	0	0	0	0	0	0	0	0	0	0	0	0	0	0	0	0	0	0	0	0	0	0	0
b29309 NZ_AUMN01000013 Arthrobacter castelli DSM 16402	0	0	0	0	0	0	0	0	0	0	0	0	0	0	0	0	0	0	0	0	0	0	0	0	0	0	0	0	0	0	0	0	0	0	0	0	0	0	0	0	0	0	0	0	0	0	0	0	0
b16458 AB510684 Bacteroides plebeius JCM 12973	0	0	0	0	0	0	0	0	0	0	0	0	0	0	0	0	0	0	0	0	0	0	0	0	0	0	0	0	0	0	0	0	0	0	0	0	0	0	0	0	0	0	0	0	0	0	0	0	0
b29716 NZ_NFHZ01000001 Barnesiella sp. An55	0	0	0	0	0	0	0	0	0	0	0	0	0	0	0	0	0	0	0	0	0	0	0	0	0	0	0	0	0	0	0	0	0	0	0	0	0	0	0	0	0	0	0	0	0	0	0	0	0
b31508 PEFW01000038 Beijerinckiaceae bacterium isolate USCa_MF	0	0	0	0	0	0	0	0	0	0	0	0	0	0	0	0	0	0	0	0	0	0	0	0	0	0	0	0	0	0	0	0	0	0	0	0	0	0	0	0	0	0	0	0	0	0	0.0020665	0	0
b288 AF240576 Bifidobacterium infantis JCM1210	0	0	0	0	0	0	0	0	0	0	0	0	0	0	0	0	0	0	0	0	0	0	0	0	0	0	0	0	0	0	0	0	0	0	0	0	0	0	0	0	0	0	0	0	0	0	0	0	0
b32017 NZ_NMWU01000043 Bifidobacterium margollesii Uis1B	0	0	0	0	0	0	0	0	0	0	0	0	0	0	0	0	0	0	0	0	0	0	0	0	0	0	0	0	0	0	0	0	0	0	0	0	0	0	0	0	0	0	0	0	0	0	0	0	0
b32440 NZ_PYCN01000004 Bradyrhizobium algeriense RST91	0	0	0	0	0	0	0	0	0	0	0	0	0	0	0	0	0	0	0	0	0	0	0	0	0	0	0	0	0.00408388	0.00407789	0	0	0	0	0	0	0	0	0	0	0	0	0	0	0	0	0	0	0
b30214 NZ_LT629739 Brevibacterium sandarakinum DSM 22082	0	0	0	0	0	0	0	0	0	0	0	0	0	0	0	0	0	0	0	0	0	0	0	0	0	0	0	0	0	0	0	0	0.0392157	0	0	0	0	0	0	0	0	0	0	0	0	0	0	0	0
b30420 NZ_FOKY01000001 Brevinema andersonii ATCC 43811	0	0	0	0	0	0	0	0	0	0	0	0	0	0	0	0	0.00765902	0	0	0	0	0	0	0	0	0	0	0	0	0	0	0	0	0	0	0	0	0	0	0	0	0	0	0	0	0	0	0	0
b26416 AQOB01000002 Butyricicoccus pullicaecorum 1.2	0	0	0	0	0	0	0	0	0	0	0	0	0	0	0	0	0	0	0	0	0	0	0	0	0	0	0	0	0	0	0	0	0	0	0	0	0	0	0	0	0	0	0	0	0	0	0	0	0
b28134 NZ_ATWY01000011 Butyrivibrio sp. NC2007	0	0	0	0	0	0	0	0	0	0	0	0	0	0	0	0.00690084	0.00765902	0	0	0	0	0	0	0	0	0	0	0	0	0	0	0	0	0	0	0	0	0	0	0	0	0	0	0	0	0	0	0	0
b13639 ACHF01000011 Corynebacterium glucuronolyticum ATCC 51866	0.00247838	0.00247838	0	0	0	0	0	0	0	0	0	0	0	0	0	0	0	0	0	0	0	0	0	0	0	0	0	0	0	0	0.00244278	0.00248077	0	0	0	0	0	0	0	0	0	0	0	0	0	0	0	0	0
b27710 CP003924 Corynebacterium maris DSM 45190	0	0	0	0	0	0	0	0	0	0	0	0	0	0	0	0	0	0	0	0	0	0	0	0	0	0	0	0	0	0	0	0	0	0	0	0	0	0	0	0	0	0	0	0	0	0	0	0	0
b22223 NZ_ANKP01000062 Cupriavidus sp. HMR-1	0	0	0	0	0	0	0	0	0	0	0	0	0	0	0	0	0	0	0	0	0	0	0	0	0	0	0	0	0	0	0	0	0	0	0	0	0	0	0	0	0	0	0	0	0	0	0	0	0
b19213 NC_015563 Delftia sp. Cs1-4	0	0	0	0	0	0	0	0	0	0	0	0	0	0	0	0	0	0	0	0	0	0	0	0	0.00245296	0	0	0	0	0	0.00244278	0	0	0	0	0	0	0	0	0	0	0	0	0	0	0	0	0	0
b31780 BFAV01000141 Desulfocucumis palustris NAW-5	0	0	0	0	0	0	0	0	0	0	0	0	0	0	0	0	0	0	0	0	0	0	0	0	0	0	0	0	0	0	0	0	0	0	0	0	0	0	0	0	0	0	0	0	0	0	0	0	0
b418 AB008153 Erwinia aphidicola IAM14479	0	0	0	0	0	0	0	0	0	0	0	0	0	0	0	0	0	0	0	0	0	0	0	0	0	0	0	0	0	0	0	0	0	0	0	0	0	0	0	0	0	0	0	0	0	0	0	0	0
b12756 CU928158 Escherichia fergusonii ATCC 35469	0	0	0	0	0	0	0	0	0	0	0	0	0	0	0	0	0	0	0	0	0	0	0	0	0	0	0	0	0	0	0	0	0	0	0	0	0	0	0	0	0	0	0	0	0	0	0	0	0
b23806 NZ_AEKA01000231 Escherichia sp. TW10509	0	0	0	0	0	0	0	0	0	0	0	0	0	0	0	0	0	0	0	0	0	0	0	0	0	0	0	0	0	0	0	0	0	0	0	0	0	0	0	0	0	0	0	0	0	0	0	0	0
b28194 AZKM01000009 Eubacterium nodatum ATCC 33099	0	0	0	0	0	0	0	0	0	0	0	0	0	0	0	0	0	0	0	0	0	0	0	0	0	0	0	0	0	0	0	0.00248077	0	0	0	0	0	0	0	0	0	0	0	0.00245501	0	0	0	0	0
b30499 NZ_FOFA01000010 Friedmanniella flava CGMCC 4.6856	0	0	0	0	0	0	0	0	0	0	0	0	0	0	0	0	0	0	0	0	0	0	0	0	0	0	0	0	0	0	0	0	0	0	0	0	0	0	0	0	0	0	0	0	0	0	0	0	0
b21414 NZ_AMSG01000004 Galbibacter sp. ck-I2-15	0	0	0	0	0	0	0	0	0	0	0	0	0	0	0	0.0207025	0.00765902	0.0246748	0	0	0	0	0	0	0	0	0	0	0	0	0	0	0	0	0	0	0	0	0	0	0	0	0	0	0	0	0	0	0
b26400 NZ_BAFB01000084 Gordonia otitidis IFM 10032 NBRC 100426	0	0	0	0	0	0	0	0	0	0	0	0	0	0	0	0	0	0	0	0	0	0	0	0	0	0	0	0	0	0	0	0	0	0	0	0	0	0	0	0	0	0	0	0	0	0	0	0	0
b20061 JH393259 Halomonas boliviensis LC1 DSM 15516	0	0	0	0	0	0	0	0	0	0	0	0	0	0	0	0	0.00765902	0	0	0	0	0	0	0	0	0	0	0	0	0	0	0	0	0	0	0	0	0	0	0	0	0	0	0	0	0	0	0	0
b30062 FYEZ01000001 Kytococcus aerolatus DSM 22179	0	0	0	0	0	0	0	0	0	0	0	0	0	0	0	0	0	0	0	0	0	0	0	0	0	0	0	0	0	0	0	0	0	0	0	0	0	0	0	0	0	0	0	0	0	0	0	0	0
b31655 NZ_KQ440395 Lactobacillus apinorum Fhon13	0	0	0	0	0	0	0	0	0	0	0	0	0	0	0	0	0	0	0	0	0	0	0	0	0	0	0	0	0	0	0	0	0	0	0	0	0	0	0	0	0	0	0	0	0	0	0	0	0
b7849 AF429685 Lactobacillus homohiochii ATCC 15434	0	0	0	0	0	0	0	0	0	0	0	0	0	0	0	0	0	0	0	0	0	0	0	0	0	0	0	0	0	0	0	0	0	0	0	0	0	0	0	0	0	0	0	0	0	0	0	0	0
b12833 NC_011894 Methylobacterium nodulans ORS 2060	0	0	0	0	0	0	0	0	0	0	0	0	0	0	0	0	0	0	0	0	0	0	0	0	0	0	0	0	0	0	0	0	0	0	0	0	0	0	0	0	0	0	0	0	0	0	0	0	0
b30096 NZ_FZPE01000001 Micrococcales bacterium KH10	0	0	0	0	0	0	0	0	0	0	0	0	0	0	0	0	0	0	0	0	0	0	0	0	0	0	0	0	0	0	0	0	0	0	0	0	0	0	0	0	0	0	0	0	0	0	0	0	0
b32860 CP027541 Mycolicibacterium smegmatis MKD8	0	0	0	0	0	0	0	0	0	0	0	0	0	0	0	0	0	0	0	0	0	0	0	0	0	0	0	0	0	0	0	0	0	0	0	0	0	0	0	0	0	0	0	0	0	0	0	0	0
b29536 NZ_MVAC01000153 Nocardia seriolae SY-24	0	0	0	0	0	0	0	0	0	0	0	0	0	0	0	0	0	0	0	0	0	0	0	0	0	0	0	0	0	0	0	0	0	0	0	0	0	0	0	0	0	0	0	0	0	0	0	0	0
b15848 FJ860270 Oxalicibacterium faecigallinarum YOx CCM 2767	0	0	0	0	0	0	0	0	0	0	0	0	0	0	0	0	0	0	0	0	0	0	0	0	0	0	0	0	0	0	0	0	0	0	0	0	0	0	0	0	0	0	0	0	0	0	0	0	0
b7646 CP000482 Pelobacter propionicus DSM 2379	0	0	0	0	0	0	0	0	0	0	0	0	0	0	0	0	0	0	0	0	0	0	0	0	0	0	0	0	0	0	0	0	0	0	0	0	0	0	0	0	0	0	0	0	0	0	0	0	0
b17429 GL349422 Peptoniphilus sp. oral taxon 386 str. F0131	0	0	0	0	0	0	0	0	0	0	0	0	0	0	0	0	0	0	0	0	0	0	0	0	0	0	0	0	0	0	0	0	0	0	0	0	0	0	0	0	0	0	0	0	0	0	0	0	0
b32454 NZ_PZZL01000005 Phreatobacter oligotrophus DSM 25521	0	0	0	0	0	0	0	0	0	0	0	0	0	0	0	0	0	0	0	0	0	0	0	0	0	0	0	0	0	0	0	0	0	0	0	0	0	0	0	0	0	0	0	0	0	0	0	0	0
b6848 AY691287 Prevotella ruminicola ATCC 19189	0	0	0	0	0	0	0	0	0	0	0	0	0	0	0	0	0	0	0	0	0	0	0	0	0	0	0	0	0	0	0	0	0	0	0	0	0	0	0	0	0	0	0	0	0	0	0	0	0
b315 AF222061 Propionibacterium acnes P37	0	0	0	0	0	0	0	0	0	0	0	0	0	0	0	0	0	0	0	0	0	0	0	0	0	0	0	0	0	0	0	0	0	0	0	0	0	0	0	0	0	0	0	0	0	0	0	0	0
b30637 NZ_NQKM01000024 Pseudomonas fragi F1818	0	0	0	0	0	0	0	0	0	0	0	0	0	0	0	0	0	0	0	0	0	0	0	0	0	0	0	0	0	0	0	0	0	0	0	0	0	0	0	0	0	0	0	0	0	0	0.004133	0.00413121	0
b28631 NZ_MOOY01000003 Rhizobium arenae MIM27	0	0	0	0	0	0	0	0	0	0	0	0	0	0	0	0	0	0	0	0	0	0	0	0	0	0	0	0	0	0	0	0.00248077	0	0	0	0	0	0	0	0	0	0	0	0	0	0	0	0	0
b30180 NZ_FNQC01000007 Rhodonellum ikkaensis DSM 17997	0	0	0	0	0	0	0	0	0	0	0	0	0	0	0	0	0.00765902	0	0	0	0	0	0	0	0	0	0	0	0	0	0	0	0	0	0	0	0	0	0	0	0	0	0	0	0	0	0	0	0
b32317 QBKN01000021 Roseivivax pacificus DSM 29329	0	0	0	0	0	0	0	0	0	0	0	0	0	0	0	0	0	0	0	0	0	0	0	0	0	0	0	0	0	0	0	0	0	0	0	0	0	0	0	0	0	0	0	0	0	0	0	0	0
b6856 AY691295 Ruminococcus callidus ATCC 27760	0	0	0	0	0	0	0	0	0	0	0	0	0	0	0	0	0.00382951	0	0	0	0	0	0	0	0	0	0	0	0	0	0	0	0	0	0	0	0	0	0	0	0	0	0	0	0	0	0	0	0
b28444 JAQT01000009 Shuttleworthia sp. MSX8B	0	0	0	0	0	0	0	0.00572426	0	0	0	0	0	0	0	0	0	0	0	0	0	0	0	0	0	0	0	0	0	0	0	0	0	0	0	0	0	0	0	0	0	0	0	0	0	0	0	0	0
b32325 QAYE01000006 Sphingomonas faeni MA-olki	0	0	0	0	0	0	0	0	0	0	0	0	0	0	0	0	0	0	0	0	0	0	0	0	0	0	0	0	0	0	0	0	0	0	0	0	0	0	0	0	0	0	0	0	0	0	0	0	0
b32917 AP018711 Sphingosinicella microcystinivorans B9	0	0	0	0	0	0	0	0	0	0	0	0	0	0	0	0	0	0	0	0	0	0	0	0	0	0	0	0	0	0	0	0	0	0	0	0	0	0	0	0	0	0	0	0	0	0	0	0	0
b18461 AEQQ01000013 Streptococcus agalactiae ATCC 13813	0	0	0	0	0	0	0	0	0	0	0	0	0	0	0	0	0	0	0	0	0	0	0	0	0	0	0	0	0.00204194	0	0	0	0	0	0	0	0	0	0	0	0	0	0	0	0	0	0	0	0
b32706 NZ_KQ948992 Streptomyces resistomycificus DSM 40133	0	0	0	0	0	0	0	0	0	0	0	0	0	0	0	0	0	0	0	0	0	0	0	0	0	0	0	0	0	0	0	0	0	0	0	0	0	0	0	0	0	0	0	0	0	0	0	0	0
b22762 NZ_ANSJ01000275 Streptomyces rimosus subsp. rimosus	0	0	0	0	0	0	0	0	0	0	0	0	0	0	0	0	0	0	0	0	0	0	0	0	0	0	0	0	0	0	0	0	0	0	0	0	0	0	0	0	0	0	0	0	0	0	0	0	0
b32414 NZ_CP017316 Streptomyces rubrolavendulae MJM4426	0	0	0	0	0	0	0	0	0	0	0	0	0	0	0	0	0	0	0	0	0	0	0	0	0	0	0	0	0	0	0	0	0	0	0	0	0	0	0	0	0	0	0	0	0	0	0	0	0
b31271 KM923969 Acinetobacter dijkshoorniae JVAP01 plasmid pNDM-JVAP01	0	0	0	0	0	0	0	0	0	0	0	0	0	0	0	0	0	0	0	0	0	0	0	0	0	0	0	0	0	0	0	0	0	0	0	0	0	0	0	0	0	0	0	0	0	0	0	0	0
b25972 APQP01000021 Acinetobacter pittii CIP 70.29	0	0	0	0	0	0	0	0	0	0	0	0	0	0	0	0	0	0	0	0	0	0	0	0	0	0	0	0	0	0	0	0.00248077	0	0	0	0	0	0	0	0	0	0	0	0	0	0	0	0	0
b7681 CP000746 Actinobacillus succinogenes 130Z	0	0	0	0	0	0	0	0	0	0	0	0	0	0	0	0	0	0	0	0	0	0	0	0	0	0	0	0	0	0	0	0	0	0	0	0	0	0	0	0	0	0	0	0	0	0	0	0	0
b13595 ACFG01000004 Actinomyces coleocanis DSM 15436	0	0	0	0	0	0	0	0	0	0	0	0	0	0	0	0	0	0	0	0	0	0	0	0	0	0	0	0	0	0	0	0	0	0	0	0	0	0	0	0	0	0	0	0.00245501	0	0	0	0	0
b33346 NZ_UAPR01000015 Actinomyces odontolyticus NCTC9935	0	0	0	0	0	0	0	0	0	0	0	0	0	0	0	0	0	0	0	0	0	0	0	0	0	0	0	0	0	0	0	0	0	0	0	0	0	0	0	0	0	0	0	0	0	0	0	0	0
b29246 FCNP01000020 Agrobacterium genomosp. 7 NCPPB 1641	0	0	0	0	0	0	0	0	0	0	0	0	0	0	0	0	0	0	0	0	0	0	0	0	0	0	0	0	0	0	0	0.00248077	0	0	0	0	0	0	0	0	0	0	0	0	0	0	0	0	0
b30192 NZ_LT629695 Agrococcus jejuensis DSM 22002	0	0	0	0	0	0	0	0	0	0	0	0	0	0	0	0	0	0	0	0	0	0	0	0	0	0	0	0	0	0	0	0	0	0	0	0	0	0	0	0	0	0	0	0	0	0	0	0	0
b27863 NZ_ASHR01000026 Agrococcus pavilionensis RW1	0	0	0	0	0	0	0	0	0	0	0	0	0	0	0	0	0	0	0	0	0	0	0	0	0	0	0	0	0	0	0	0.00248077	0	0	0	0	0	0	0	0	0	0	0	0	0	0	0	0	0
b32864 QJVE01000011 Arthrobacter stackebrandtii CCM 2783 CGMCC 1.9110	0	0	0	0	0	0	0	0	0	0	0	0	0	0	0	0	0	0	0	0	0	0	0	0	0	0	0	0	0	0	0	0.00248077	0	0	0	0	0	0	0	0	0	0	0	0	0	0	0	0	0
b27553 NZ_KB894803 Arhodomonas aquaeolei DSM 8974	0	0	0	0	0	0	0	0	0	0	0	0	0	0	0	0	0	0	0	0	0	0	0	0	0	0	0	0	0	0	0	0	0	0	0	0	0	0	0	0	0	0	0	0	0	0	0	0	0
b29805 NZ_MUMH01000130 Allokutzneria sp. NRRL B-24872	0	0	0	0	0	0	0	0	0	0	0	0	0	0	0	0	0	0	0	0	0	0	0	0	0	0	0	0	0	0	0	0	0	0	0	0	0	0	0	0	0	0	0	0	0	0	0	0	0
b10990 XM_001826293 Aspergillus oryzae RIB40	0	0	0	0	0	0	0	0	0	0	0	0	0	0	0	0	0	0	0	0	0	0	0	0	0	0	0	0	0	0	0	0	0	0	0	0	0	0	0	0	0	0	0	0	0	0	0	0	0
b30714 NC_023045 Alteromonas mediterranea MED64 DSM 26499	0	0	0	0	0	0	0	0	0	0	0	0	0	0	0	0	0	0	0	0	0	0	0	0	0	0	0	0	0	0	0	0.00248077	0	0	0	0	0	0	0	0	0	0	0	0	0	0	0	0	0
b31090 NZ_OAOG01000003 Anaerocolumna aminovalerica src1	0	0	0	0	0	0	0	0	0	0	0	0	0	0	0	0	0	0	0	0	0	0	0	0	0	0	0	0	0	0	0	0	0	0	0	0	0	0	0	0	0	0	0	0	0	0	0	0	0
b20820 ALIY01000002 Atopobium sp. ICM58	0	0	0	0	0	0	0	0	0	0	0	0	0	0	0	0	0	0	0	0	0	0	0	0	0	0	0	0	0	0	0	0	0	0	0	0	0	0	0	0	0	0	0	0	0	0	0	0	0
b18128 CP002207 Bacillus atrophaeus 1942	0	0	0	0	0	0	0	0	0	0	0.0026476	0	0	0	0	0	0	0	0	0	0	0	0	0	0	0	0	0	0	0	0	0	0	0	0	0	0	0	0	0	0	0	0	0	0	0	0	0	0
b16463 AB510670 Bacteroides cellulosilyticus JCM 15632	0	0	0	0	0	0	0	0	0	0	0	0	0	0	0	0	0	0	0	0	0	0	0	0	0	0	0	0	0	0	0	0	0	0	0	0	0	0	0	0	0	0	0	0	0	0	0	0	0
b12698 NZ_ABWZ01000002 Bacteroides dorei DSM 17855	0	0	0	0	0	0	0	0	0	0	0	0	0	0	0	0	0	0	0	0	0	0	0	0	0	0	0	0	0	0	0	0	0	0	0	0	0	0	0	0	0	0	0	0	0	0	0	0	0
b1029 AF440237 Bacteroides uniformis ATCC 8492	0	0	0	0	0	0	0	0	0	0	0	0	0	0	0	0	0	0	0	0	0	0	0	0	0	0	0	0	0	0	0	0	0	0	0	0	0	0	0	0	0	0	0	0	0	0	0	0	0
b14211 NC_012846 Bartonella grahamii as4aup	0	0	0	0	0	0	0	0	0	0	0	0	0	0	0	0	0.00382951	0	0	0	0	0	0	0	0	0	0	0	0	0	0	0	0	0	0	0	0	0	0	0	0	0	0	0	0	0	0	0	0
b10697 AM260525 Bartonella tribocorum CIP 105476	0	0	0	0	0	0	0	0	0	0	0	0	0	0	0	0	0.00382951	0	0	0	0	0	0	0	0	0	0	0	0	0	0	0	0	0	0	0	0	0	0	0	0	0	0	0	0	0	0	0	0
b226 AF014836 Bartonella vinsonii subsp. berkhofii 93-C01	0	0	0	0	0	0	0	0	0	0	0	0	0	0	0	0	0.00382951	0	0	0	0	0	0	0	0	0	0	0	0	0	0	0	0	0	0	0	0	0	0	0	0	0	0	0	0	0	0	0	0
b289 AF240577 Bifidobacterium longum subsp. infantis JCM1222	0	0	0	0	0	0	0	0	0	0	0	0	0	0	0	0	0	0	0	0	0	0	0	0	0	0	0	0	0	0	0	0	0	0	0	0	0	0	0	0	0	0	0	0	0	0	0	0	0
b10711 AM902716 Bordetella petrii DSM12804	0	0	0	0	0	0	0	0	0	0	0	0	0	0	0	0	0	0	0	0	0	0	0	0	0	0	0	0	0	0	0	0	0	0	0	0	0	0	0	0	0	0	0	0	0	0	0	0	0
b7761 CP000494 Bradyrhizobium sp. BTAi1	0	0	0	0	0	0	0	0	0	0	0	0	0	0	0	0	0	0	0	0	0	0	0	0	0	0	0	0	0	0	0	0	0	0	0	0	0	0	0	0	0	0	0	0	0	0	0	0	0
b21884 NZ_AMSP01000002 Brevibacterium casei S18	0	0	0	0	0	0	0	0	0	0	0	0	0	0.00263463	0	0	0	0	0	0	0	0	0	0	0	0	0	0	0	0	0	0	0	0	0	0	0	0	0	0	0	0	0	0	0	0	0	0	0
b18145 CP002330 Caldicellulosiruptor kronotskyensis 2002 DSM 18902	0	0	0	0	0	0	0	0	0	0	0	0	0	0	0	0	0	0	0	0	0	0	0	0	0	0	0	0	0	0	0	0.00248077	0.0784314	0	0	0	0	0	0	0	0	0	0	0	0	0	0	0.0247872	0
b20422 NZ_CM001402 Caldithrix abyssi DSM 13497	0	0	0	0	0	0	0	0	0	0	0	0	0	0	0	0	0	0	0	0	0	0	0	0	0	0	0	0	0	0	0	0	0	0	0	0	0	0	0	0	0	0	0	0	0	0	0	0	0
b7921 DQ059455 Campylobacter fetus subsp. fetus ATCC 27374	0	0	0	0	0	0	0	0	0	0	0	0	0	0	0	0	0.00382951	0	0	0	0	0	0	0	0	0	0	0	0	0	0	0	0	0	0	0	0	0	0	0	0	0	0	0	0	0	0	0	0
b32342 PEBX01000039 Candidatus Carbobacillus altaicus isolate AL32	0	0	0	0	0	0	0	0	0	0	0	0	0	0	0	0	0.00382951	0	0	0	0	0	0	0	0	0	0	0	0	0	0	0	0	0	0	0	0	0	0	0	0	0	0	0	0	0	0	0	0
b153 L41394 Caulobacter crescentus NA1000	0	0	0	0	0	0	0	0	0	0	0	0	0	0	0	0	0	0	0	0	0	0	0	0	0	0	0	0	0	0	0	0	0	0	0	0	0	0	0	0	0	0	0	0	0	0	0	0	0
b26664 ATDT01000003 Cedecea davisae DSM 4568	0	0	0	0	0	0	0	0	0	0	0	0	0	0	0	0	0	0	0	0	0	0	0	0	0	0	0	0	0	0	0	0	0	0	0	0	0	0	0	0	0	0	0	0	0	0	0	0	0
b12409 NC_010995 Cellvibrio japonicus Ueda107 NCIMB 10462	0	0	0	0	0	0	0	0	0	0	0	0	0	0	0	0	0	0	0	0	0	0	0	0	0	0	0	0	0	0	0	0	0	0	0	0	0	0	0	0	0	0	0	0	0	0	0	0	0
b26907 NZ_ALIQ01000058 Chelatococcus sp. GW1	0	0	0	0	0	0	0	0	0	0	0	0	0.00262943	0	0	0	0	0	0	0	0	0	0	0	0	0	0	0	0	0	0.00977111	0	0	0.00176255	0	0	0	0	0	0.001968	0	0	0	0	0	0	0	0	0.0687443
b13669 NZ_ABWL01000006 Citrobacter youngae ATCC 29220	0	0	0	0	0	0	0	0	0	0	0	0	0	0	0	0	0	0	0	0	0	0	0	0	0	0	0	0	0	0	0	0	0	0	0	0	0	0	0	0	0.001968	0	0	0	0	0	0	0	0
b6785 AY691224 Clostridium aminophilum ATCC 49906	0	0	0	0	0	0	0	0	0	0	0	0	0	0	0	0	0.00382951	0	0	0	0	0	0	0	0	0	0	0	0	0	0	0	0	0	0	0	0	0	0	0	0	0	0	0	0	0	0	0	0
b26285 AGYT01000012 Clostridium colicanis 209318	0	0	0	0	0	0	0	0	0	0	0	0	0	0	0	0	0	0	0	0	0	0	0	0	0	0	0	0	0	0	0	0	0	0	0	0	0	0	0	0	0	0	0	0	0	0	0	0	0
b6801 AY691240 Clostridium scindens ATCC 35704	0	0	0	0	0	0	0	0	0	0	0	0	0	0	0	0	0	0	0	0	0	0	0	0	0	0	0	0	0	0	0	0.00248077	0	0	0	0	0	0	0	0	0	0	0	0	0	0	0	0	0
b29257 NZ_LTAY01000010 Clostridium thermobutyricum DSM 4928	0	0	0	0	0	0	0	0	0	0	0	0	0	0	0	0	0	0	0	0	0	0	0	0	0	0	0	0	0	0	0	0.00248077	0	0	0	0	0	0	0	0	0	0	0	0	0	0	0	0	0
b28598 NZ_FMIY01000002 Colibacter massiliensis Marseille-P2911	0	0	0	0	0	0	0	0	0	0	0	0	0	0	0	0	0	0	0	0.00218747	0	0	0	0	0	0	0	0	0	0	0	0	0	0	0	0	0	0	0	0	0	0	0	0	0	0	0	0	0
b10132 NZ_AAVN02000003 Collinsella aerofaciens ATCC 25986	0	0	0	0	0	0	0	0	0	0	0	0	0	0	0	0	0	0	0	0	0	0	0	0	0	0	0	0	0	0	0	0	0	0	0	0	0	0	0	0	0	0	0	0	0	0	0	0	0
b31205 PEFL01000002 Comamonas sp. 26	0	0	0	0	0	0	0	0	0	0	0	0	0	0	0	0	0	0	0	0	0	0	0	0	0	0	0	0	0	0	0	0	0	0	0	0	0	0	0	0	0	0	0	0	0	0	0	0	0
b3377 AY123687 Comamonas testosteroni ATCC 11996	0	0	0	0	0	0	0	0	0	0	0	0	0	0	0	0	0	0	0	0	0	0	0	0	0	0	0	0	0	0	0	0	0	0	0	0	0	0	0	0	0	0	0	0	0	0	0	0	0
b33002 PHQP01000025 Corynebacterium heidelbergense DSM 104638	0	0	0	0	0	0	0	0	0	0	0	0	0	0	0	0	0	0	0	0	0	0	0	0	0	0	0	0	0	0	0	0	0	0	0	0	0	0	0	0	0	0	0	0	0	0	0	0	0
b28158 NZ_ATVG01000005 Corynebacterium massiliense DSM 45435	0	0	0	0	0	0	0	0	0	0	0	0	0	0	0	0	0	0	0	0	0	0	0	0	0	0	0	0	0	0	0	0	0	0	0	0	0	0	0	0	0	0	0	0	0	0	0	0	0
b20081 NZ_AFIZ01000023 Corynebacterium nuruki S6-4	0	0	0	0	0	0	0	0	0	0	0	0	0	0	0	0	0	0	0	0	0	0	0	0	0	0	0	0	0	0	0	0	0	0	0	0	0	0	0	0	0	0	0	0	0	0	0	0	0
b13665 ABYQ01000017 Corynebacterium pseudogenitalium ATCC 33035	0	0	0	0	0	0	0	0	0	0	0	0	0	0	0	0	0	0	0	0	0	0	0	0	0	0	0	0	0	0	0	0	0	0	0	0	0	0	0	0	0	0	0	0	0	0	0	0	0
b11961 NC_010545 Corynebacterium urealyticum DSM 7109	0	0	0	0	0	0	0	0	0	0	0	0	0	0	0	0	0	0	0	0	0	0	0	0	0	0	0	0	0	0	0	0	0	0	0	0	0	0	0	0	0	0	0	0	0	0	0	0	0
b19265 CP002877 Cupriavidus necator N-1	0	0	0	0	0	0	0	0	0	0	0	0	0	0	0	0	0	0	0	0	0	0	0	0	0	0	0	0	0	0	0	0	0	0	0	0	0	0	0	0	0	0	0	0	0	0	0	0	0
b30935 NZ_CP013693 Cutibacterium acnes A1-14	0	0	0	0	0	0	0	0	0	0	0	0	0	0	0	0	0	0	0	0.00218747	0	0	0	0	0	0	0	0	0	0	0	0	0	0	0	0	0	0	0	0	0	0	0	0	0	0	0	0	0
b32159 NZ_PVEP01000002 Defluviimonas denitrificans DSM 18921	0	0	0	0	0	0	0	0	0	0	0	0	0	0	0	0	0	0	0	0	0	0	0	0	0	0	0	0	0	0	0	0	0	0	0	0	0	0	0	0	0	0	0	0	0	0	0.0020665	0	0
b27375 NZ_KB899708 Deinococcus aquatilis DSM 23025	0	0	0	0	0	0	0	0	0	0	0	0	0	0	0	0	0	0	0	0	0	0	0	0	0	0	0	0	0	0	0	0	0	0	0	0	0	0	0	0	0	0	0	0	0	0	0	0	0
b31580 NZ_PNOR01000006 Deinococcus planocerae XY-FW106	0	0	0	0	0	0	0	0	0	0	0	0	0	0	0	0	0	0	0	0	0	0	0	0	0	0	0	0	0	0	0	0	0	0	0	0	0	0	0	0	0	0	0	0	0	0	0	0	0
b29251 LQBE01000012 Delta proteobacterium ML8_F1	0	0	0	0	0	0	0	0	0	0	0	0	0	0	0	0	0	0	0	0	0	0	0	0	0	0	0	0	0	0	0	0	0	0	0	0	0	0	0	0	0	0	0	0	0	0	0	0	0
b26639 ATFO01000007 Dermabacter sp. HFH0086	0	0	0	0	0	0	0	0	0	0	0	0	0	0	0	0	0	0	0	0	0	0	0	0	0	0	0	0	0	0	0	0	0	0	0	0	0	0	0	0	0	0	0	0	0	0	0	0	0
b13608 CP001734 Desulfohalobium retbaense DSM 5692	0	0	0	0	0	0	0	0	0	0	0	0	0	0	0	0	0	0	0	0	0	0	0	0	0	0	0	0	0	0	0	0	0	0	0	0	0	0	0	0	0	0	0	0	0	0	0	0	0
b28166 NZ_ATXC01000001 Desulfurobacterium sp. TC5-1	0	0	0	0	0	0	0	0	0	0	0	0	0	0	0	0	0	0	0	0	0	0	0	0	0	0	0	0	0	0	0	0	0	0	0	0	0	0	0	0	0	0	0	0	0	0	0	0	0
b13527 NZ_ACJM01000008 Dethiobacter alkaliphilus AHT 1 DSM19026	0	0	0	0	0	0	0	0	0	0	0	0	0	0	0	0	0	0	0	0	0	0	0	0	0	0	0	0	0	0	0	0	0	0	0	0	0	0	0	0	0	0	0	0	0	0	0	0	0
b20423 NZ_ADLT01000066 Dialister succinatiphilus YIT 11850 YIT 11850	0	0	0	0	0	0	0	0	0	0	0	0	0	0	0	0	0.00382951	0	0	0	0	0	0	0	0	0	0	0	0	0	0	0	0	0	0	0	0	0	0	0	0	0	0	0	0	0	0	0	0
b28128 NZ_AMWE01000001 Dickeya solani D s0432-1	0	0	0	0	0	0	0	0	0	0	0	0	0	0	0	0	0	0	0	0	0	0	0	0	0	0	0	0	0	0	0	0	0	0	0	0	0	0	0	0	0	0	0	0	0	0	0	0	0
b30007 NZ_FYBI01000015 Enterobacter bugandensis EB-247	0	0	0	0	0	0	0	0	0	0	0	0	0	0	0	0	0	0	0	0	0	0	0	0	0	0	0	0	0	0	0	0	0	0	0	0	0	0	0	0	0	0	0	0	0	0	0	0	0
b20916 NZ_ALNS01000034 Enterobacter sp. SST3	0	0	0	0	0	0	0	0	0	0	0	0	0	0	0	0	0	0	0	0	0	0	0	0	0	0	0	0	0	0	0	0	0	0	0	0	0	0	0	0	0	0	0	0	0	0	0	0	0
b30008 NZ_FYBF01000054 Enterobacter xiangfangensis LMG 27195	0	0	0	0	0	0	0	0	0	0	0	0	0	0	0	0	0	0	0	0	0	0	0	0	0	0	0	0	0	0	0	0	0	0	0	0	0	0	0	0	0	0	0	0	0	0	0	0	0
b825 AF245667 Enterococcus gallinarum ATCC 49573	0	0	0	0	0	0	0	0	0	0	0	0	0	0	0	0	0	0	0	0	0	0	0	0	0	0	0	0	0	0	0	0	0	0	0	0	0	0	0	0	0	0	0	0	0	0	0	0	0
b30296 NZ_CP022528 Erythrobacter flavus VG1	0	0	0	0	0	0	0	0	0	0	0	0	0	0	0	0	0	0	0	0	0	0	0	0	0	0	0	0	0	0	0	0.00248077	0	0	0	0	0	0	0	0	0	0	0	0	0	0	0	0	0
b12422 EU790570 Erythromicrobium ramosum ATCC 700003	0	0	0	0	0	0	0	0	0	0	0	0	0	0	0	0	0	0	0	0	0	0	0	0	0	0	0	0	0	0	0	0.00248077	0	0	0	0	0	0	0	0	0	0	0	0	0	0	0	0	0
b21062 AGZD01000007 Facklamia hominis CCUG 36813	0	0	0	0	0.00215341	0	0	0	0	0	0	0	0	0	0	0	0	0	0	0	0	0	0	0	0	0	0	0	0	0	0	0	0	0	0	0	0	0	0	0	0	0	0	0	0	0	0	0	0
b21692 XM_003990995 Felis catus Cinnamon	0	0	0	0	0	0	0	0	0	0	0	0	0	0	0	0	0	0	0	0	0	0	0	0	0	0.00245321	0	0	0	0	0	0	0	0	0	0	0	0	0	0	0	0	0	0	0	0	0	0	0
b19736 AGIZ01000005 Fischerella sp. JSC-11	0	0	0	0	0	0	0	0	0	0	0	0	0	0	0	0	0	0	0	0	0	0	0	0	0	0	0	0	0	0	0	0	0	0	0	0	0	0	0	0	0	0	0	0	0	0	0	0	0
b29219 NZ_FUYF01000004 Gemmiger formicilis ATCC 27749	0	0	0	0	0.00215341	0	0	0	0	0	0	0	0	0	0	0	0	0	0	0	0	0	0	0	0	0	0	0	0	0	0	0	0	0	0	0	0	0	0	0	0	0	0	0	0	0	0	0	0
b30495 NZ_FNHE01000006 Geodermatophilus siccatus DSM 45419	0	0	0	0	0	0	0	0	0	0	0	0	0	0	0	0	0	0	0	0	0	0	0	0	0	0	0	0	0	0	0	0	0	0	0	0	0	0	0	0	0	0	0	0	0	0	0	0	0
b30494 NZ_FNIR01000005 Geodermatophilus soli DSM 45843	0	0	0	0	0	0	0	0	0	0	0	0	0	0	0	0	0	0	0	0	0	0	0	0	0	0	0	0	0	0	0	0	0	0	0	0	0	0	0	0	0	0	0	0	0	0	0	0	0
b30474 NZ_FOGD01000012 Giesbergeria anulus ATCC 35958	0	0	0	0	0	0	0	0	0	0	0	0	0	0	0	0	0	0	0	0	0	0	0	0	0	0	0	0	0	0	0	0	0	0	0	0	0	0	0	0	0	0	0	0	0	0	0	0	0
b19964 AGQV01000001 Gluconobacter morbifer G707	0	0	0	0	0	0	0	0	0	0	0	0	0	0	0	0	0	0	0	0	0	0	0	0	0	0	0	0	0	0	0	0	0	0	0	0	0	0	0	0	0	0	0	0	0	0	0	0	0
b22759 BANR01000004 Gordonia aichiensis NBRC 108223	0	0	0	0	0	0	0	0	0	0	0	0	0	0	0	0	0	0	0	0	0	0	0	0	0	0	0	0	0	0	0	0	0	0	0	0	0	0	0	0	0	0	0	0	0	0	0	0	0
b30272 NZ_FNIV01000010 Halomonas shengliensis CGMCC 1.6444	0	0	0	0	0	0	0	0	0	0	0	0	0	0	0	0	0	0	0	0	0	0	0	0	0	0	0	0	0	0	0	0	0	0	0	0	0	0	0	0	0	0	0	0	0	0	0	0	0
b306 AF130449 Heliobacterium chlorum ATCC 35205	0	0	0	0	0	0	0	0	0	0	0	0	0	0	0	0	0	0	0	0	0	0	0	0	0	0	0	0	0	0	0	0	0	0	0	0	0	0	0	0	0	0	0	0	0	0	0	0	0
b137 M22382 Homo sapiens mitochondrion	0	0	0	0	0	0	0	0	0	0.00264697	0	0	0	0	0	0	0	0	0	0	0	0	0	0	0.0196237	0.00245321	0	0	0	0	0	0	0	0	0	0	0	0	0	0	0	0	0	0	0	0	0	0	0
b28107 NZ_ATXT01000015 Humibacter albus DSM 18994	0	0	0	0	0	0	0	0	0	0	0	0	0	0	0	0	0	0	0	0	0	0	0	0	0	0	0	0	0	0	0	0.00248077	0	0	0	0	0	0	0	0	0	0	0	0	0	0	0	0	0
b29659 NZ_BADL01000246 Ideonella sp. B508-1	0	0	0	0	0	0	0	0	0	0	0	0	0	0	0	0	0	0	0	0	0	0	0	0	0	0.00245321	0	0	0	0	0	0	0	0	0	0	0	0	0	0	0	0	0	0	0	0	0	0	0
b30183 NZ_FMXN01000013 Idiomarina indica CGMCC 1.10824	0	0	0	0	0	0	0	0	0	0	0	0	0	0	0	0	0	0	0	0	0	0	0	0	0	0	0	0	0	0	0	0.00248077	0	0	0	0	0	0	0	0	0	0	0	0	0	0	0	0	0
b15700 NC_013850 Klebsiella variicola At-22	0	0	0	0	0	0	0	0	0	0	0	0	0	0	0	0	0	0	0	0	0	0	0	0	0	0	0	0	0	0	0	0	0	0	0	0	0	0	0	0	0	0	0	0	0	0	0	0	0
b29419 NZ_MKZW01000089 Kluyvera intestini GT-16	0	0	0	0	0	0	0	0	0	0	0	0	0	0	0	0	0	0	0	0	0	0	0	0	0	0	0	0	0	0	0	0	0	0	0	0	0	0	0	0	0	0	0	0	0	0	0	0	0
b29500 NZ_FXAC01000010 Kocuria indica NIO-1021	0	0	0	0	0	0	0	0	0	0	0	0	0	0	0	0	0	0	0	0	0	0	0	0	0	0	0	0	0.00204194	0	0	0	0	0	0	0	0	0	0	0	0	0	0	0	0	0	0	0	0
b11988 AP009152 Kocuria rhizophila DC2201	0	0	0	0	0	0	0	0	0	0	0	0	0.318161	0.00263463	0.00527496	0	0	0	0	0	0	0	0	0	0	0	0	0	0	0	0	0	0	0	0	0	0	0	0	0	0	0	0	0	0	0	0	0	0
b16860 ADNY01000036 Lactobacillus amylolyticus DSM 11664	0	0	0	0	0	0	0	0	0	0	0	0	0	0	0	0	0.00382951	0	0	0	0	0	0	0	0	0	0	0	0	0	0	0	0	0	0	0	0	0	0	0	0	0	0	0	0	0	0	0	0
b4661 AJ586868 Lactobacillus delbrueckii subsp. delbrueckii ATCC 9649/NCC621	0	0	0	0	0	0	0	0	0	0	0	0	0	0	0	0	0	0	0	0	0	0	0	0	0	0	0	0	0	0	0	0	0	0	0	0	0	0	0	0	0	0	0	0	0	0	0	0	0
b6825 AY691264 Lactobacillus intestinalis ATCC 49335	0	0	0	0	0	0	0	0	0	0	0	0	0	0	0	0	0	0	0	0	0	0	0	0	0	0	0	0	0	0	0	0	0	0	0	0	0	0	0	0	0	0	0	0	0	0	0	0	0
b20854 NZ_AHMM01000030 Leptospira inadai serovar Lyme str. 10 ATCC 43289	0	0	0	0	0	0	0	0	0	0	0	0	0	0	0	0	0	0	0	0	0	0	0	0	0	0	0	0	0	0	0	0.00248077	0	0	0	0	0	0	0	0	0	0	0	0	0	0	0	0	0
b29224 NZ_FUXP01000005 Lysobacter spongiicola DSM 21749	0	0	0	0	0	0	0	0	0	0	0	0	0	0	0	0	0	0	0	0	0	0	0	0	0	0	0	0	0	0	0	0	0	0	0	0	0	0	0	0	0	0	0	0	0	0	0	0	0
b20842 NC_018178 Melioribacter roseus P3M	0	0.00247838	0	0	0	0	0	0	0	0	0	0	0	0	0	0	0	0	0	0	0	0	0	0	0	0	0	0	0	0	0	0	0	0	0	0	0	0	0	0	0	0	0	0	0	0	0	0	0
b10446 NC_010725 Methylobacterium populi BJ001	0	0	0	0	0	0	0	0	0	0	0	0	0	0	0	0	0	0	0	0	0	0	0	0	0	0	0	0	0	0	0	0	0	0	0.00176289	0	0	0	0	0	0	0	0	0	0	0	0	0	0
b20343 NZ_BAFE01000051 Mobilicoccus pelagius NBRC 104925	0	0	0	0	0	0	0	0	0	0	0	0	0	0	0	0	0	0	0	0	0	0	0	0	0	0	0	0	0	0	0	0	0	0	0	0	0	0	0	0	0	0	0	0	0	0	0	0	0
b3406 AY123694 Moraxella lincolnii ATCC 51388	0	0	0	0	0	0	0	0	0	0	0	0	0	0	0	0	0	0	0	0	0	0	0	0	0	0	0	0	0	0	0	0	0	0	0.00176289	0	0	0	0	0	0	0	0	0	0	0	0	0	0
b31211 PDCN02000001 Mycobacterium brumae CIP1034565	0	0	0	0	0	0	0	0	0	0	0	0	0	0	0	0	0	0	0	0	0	0	0	0	0	0	0	0	0	0	0	0	0	0	0	0	0	0	0	0	0	0	0	0	0	0	0	0	0
b29481 NZ_LQOQ01000045 Mycobacterium confluentis DSM 44017	0	0	0	0	0	0	0	0	0	0	0	0	0	0	0	0	0	0	0	0	0	0	0	0	0	0	0	0	0	0	0	0	0	0	0	0	0	0	0	0	0	0	0	0	0	0	0	0	0
b8481 NZ_AAPA01000002 Mycobacterium flavescens PYR-GCK	0	0	0	0	0	0	0	0	0	0	0	0	0	0	0	0	0	0	0	0	0	0	0	0	0	0	0	0	0	0	0	0.00248077	0	0	0	0	0	0	0	0	0	0	0	0	0	0	0	0	0
b29453 NZ_LQPB01000046 Mycobacterium interjectum DSM 44064	0	0	0	0	0	0	0	0	0	0	0	0	0	0	0	0	0	0	0	0	0	0	0	0	0	0	0	0	0	0	0	0	0	0	0	0	0	0	0	0	0	0	0	0	0	0	0	0	0
b29483 NZ_LQQA01000031 Mycobacterium wolinskyi ATCC 700010	0	0	0	0	0	0	0	0	0	0	0	0	0	0	0	0	0	0	0	0	0	0	0	0	0	0	0	0	0	0	0	0.00248077	0	0	0	0	0	0	0	0	0	0	0	0	0	0	0	0	0
b26976 NZ_ANNU01000023 Nafulsella turpanensis ZLM-10	0	0	0	0	0	0	0	0	0	0	0	0	0	0	0	0	0	0	0	0	0	0	0	0	0	0	0	0	0	0	0	0	0	0	0	0	0	0	0	0	0	0	0	0	0	0	0	0	0
b29657 NZ_BAFR01000206 Nocardia araoensis NBRC 100135	0	0	0	0	0	0	0	0.00286213	0	0	0	0	0	0	0	0	0	0	0	0	0	0	0	0	0	0	0	0	0	0	0	0	0	0	0	0	0	0	0	0	0	0	0	0	0	0	0	0	0
b29655 NZ_BAFY01000232 Nocardia cyriacigeorgica NBRC 100375	0	0	0	0	0	0	0	0	0	0	0	0	0	0	0	0	0	0	0	0	0	0	0	0	0	0	0	0	0	0	0	0	0	0	0	0	0	0	0	0	0	0	0	0	0	0	0	0	0
b19635 JF745937 Nocardia farcinica DSM 43665	0	0	0	0	0	0	0	0	0	0	0	0	0	0	0	0	0	0	0	0	0	0	0	0	0	0.00245321	0	0	0	0	0	0	0	0	0	0	0	0	0	0	0	0	0	0	0	0	0	0	0
b18210 HQ285871 Ochrobactrum ciceri Ca-34 DSM 22292	0	0	0	0	0	0	0	0	0	0	0	0	0	0	0	0	0	0	0	0	0	0	0	0	0	0	0	0	0	0	0	0	0	0	0	0	0	0	0	0	0	0	0	0	0	0	0	0	0
b12558 NC_011386 Oligotropha carboxidovorans OM5 DSM 1227	0	0	0	0	0	0	0	0	0	0	0	0	0	0	0	0	0	0	0	0	0	0	0	0	0	0	0	0	0	0	0	0	0	0	0	0	0	0	0	0	0	0	0	0	0	0	0	0	0
b28099 NZ_ATWJ01000007 Ornithinimicrobium pekingense DSM 21552	0	0	0	0	0	0	0	0	0	0	0	0	0	0.00263463	0	0	0	0	0	0	0	0	0	0	0	0	0	0	0	0	0	0	0	0	0	0	0	0	0	0	0	0	0	0	0	0	0	0	0
b15851 FJ860273 Oxalicibacterium flavum TA17 DSM 15506	0	0	0	0	0	0	0	0	0	0	0	0	0	0	0	0	0	0	0	0	0	0	0	0	0	0	0	0	0	0	0	0	0	0	0	0	0	0	0	0	0	0	0	0	0	0	0	0	0
b29697 NZ_CCDG010000016 Paenibacillus camerounensis G4	0	0	0	0	0	0	0	0	0	0	0	0	0	0	0	0	0	0	0	0	0	0	0	0	0	0	0	0	0	0	0	0	0	0	0	0	0	0	0	0	0	0	0	0	0	0	0	0	0
b31750 NZ_KZ614144 Paenibacillus castaneae DSM 19417	0	0	0	0	0	0	0	0	0	0	0	0	0	0	0	0	0	0	0	0	0	0	0	0	0	0	0	0	0	0	0	0	0	0	0	0	0	0	0	0	0	0	0	0	0	0	0	0	0
b14412 NZ_GG695987 Paenibacillus sp. oral taxon 786 str. D14	0	0	0	0	0	0	0	0	0	0	0	0	0	0	0	0	0	0	0	0	0	0	0	0	0	0	0	0	0	0	0	0	0	0	0	0	0	0	0	0	0	0	0	0	0	0	0	0	0
b31532 PNXY01000001 Paraburkholderia rhynchosiae WSM 3937	0	0	0	0	0	0	0	0	0	0	0	0	0	0	0	0	0	0	0	0	0	0	0	0	0	0	0	0	0	0	0	0	0	0	0	0	0	0	0	0	0	0	0	0	0	0	0	0	0
b30098 NZ_FZNM01000001 Paracoccus sediminis DSM 26170	0	0	0	0	0	0	0	0	0	0	0	0	0	0	0	0	0	0	0	0	0	0	0	0	0	0	0	0	0	0	0	0	0	0	0	0	0	0	0	0	0	0	0	0	0	0	0	0	0
b28147 NZ_ATUJ01000004 Paracoccus zeaxanthinifaciens ATCC 21588	0	0	0	0	0	0	0	0	0	0	0	0	0	0	0	0	0	0	0	0	0	0	0	0	0	0	0	0	0	0	0	0	0	0	0	0	0	0	0	0	0	0	0	0	0	0	0	0	0
b32471 QESX01000001 Pectobacterium polaris SS28	0	0	0	0	0	0	0	0	0	0	0	0	0	0	0	0	0	0	0	0	0	0	0	0	0	0	0	0	0	0	0	0	0	0	0	0	0	0	0	0	0	0	0	0	0	0	0	0	0
b20910 AKVS01000035 Pectobacterium wasabiae CFBP 3304 ATCC 43316	0	0	0	0	0	0	0	0	0	0	0	0	0	0	0	0	0	0	0	0	0	0	0	0	0	0	0	0	0	0	0	0	0	0	0	0	0	0	0	0	0	0	0	0	0	0	0	0	0
b33332 NZ_QMHO01000012 Pedobacter nanyangensis Q-4	0	0	0	0	0	0	0	0	0	0	0	0	0	0	0	0	0	0	0	0	0	0	0	0	0	0	0	0	0	0	0	0	0	0	0	0	0	0	0	0	0	0	0	0	0	0	0	0	0
b31010 NZ_LN999806 Peptoniphilus phoceensis SIT15	0	0	0	0	0	0	0	0	0	0	0	0	0	0	0	0	0	0	0	0	0	0	0	0	0	0	0	0	0	0	0	0	0	0	0	0	0	0	0	0	0	0	0	0	0	0	0	0	0
b33051 QLTS01000009 Phascolarctobacterium faecium DSM 14760	0	0	0	0	0	0	0	0	0	0	0	0	0	0	0	0	0	0.0563996	0	0	0	0	0	0	0	0	0	0	0	0.00611683	0	0	0.0931373	0	0	0	0	0	0	0	0	0	0	0	0	0	0	0	0
b29211 NZ_FUXI01000004 Pilibacter termitis ATCC BAA-1030	0	0	0	0	0	0	0	0	0	0	0	0	0	0	0	0	0	0	0	0	0	0	0	0	0	0	0	0	0	0	0	0	0	0	0	0	0	0	0	0	0	0	0	0	0	0	0	0	0
b1171 AF230960 Plesiomonas shigelloides ATCC 14029	0	0	0	0	0	0	0	0	0	0	0	0	0	0	0	0	0	0	0	0	0	0	0	0	0	0	0	0	0	0	0	0.00248077	0	0	0	0	0	0	0	0	0	0	0	0	0	0	0	0	0
b30111 NZ_FZOQ01000002 Pontibacter ummariensis NKM1	0	0	0	0	0	0	0	0	0	0	0	0	0	0	0	0	0	0	0	0	0	0	0	0	0	0	0	0	0	0	0	0	0	0	0	0	0	0	0	0	0	0	0	0	0	0	0	0	0
b17640 AB547583 Porphyromonas gingivicanis JCM 15907	0	0	0	0	0	0	0	0	0	0	0	0	0	0	0	0	0	0	0	0	0	0	0	0	0	0	0	0	0	0	0	0	0	0	0	0	0	0	0	0	0	0	0	0	0	0	0	0	0
b17632 AB547591 Prevotella amnii JCM 14753	0	0	0	0	0	0	0	0	0	0	0	0	0	0	0	0	0	0	0	0	0	0	0	0	0	0	0	0	0	0	0	0	0	0	0	0	0	0	0	0	0	0	0	0	0	0	0	0	0
b7335 AY837570 Prevotella melaninogenica ATCC 25845D	0	0	0	0	0	0	0	0	0	0	0	0	0	0.00263463	0	0	0	0	0	0	0	0	0	0	0	0	0	0	0	0	0	0	0	0	0	0	0	0	0	0	0	0	0	0	0	0	0	0	0
b31632 PKGR01000007 Pseudoglutamicibacter albus UMB0722	0	0	0	0	0	0	0	0	0	0	0	0	0	0.00263463	0	0	0	0	0	0	0	0	0	0	0	0	0	0	0	0	0	0	0	0	0	0	0	0	0	0	0	0	0	0	0	0	0	0	0
b19529 AP012224 Pseudogulbenkiania sp. NH8B	0	0	0	0	0	0	0	0	0	0	0	0	0	0	0	0	0	0	0	0	0	0	0	0	0	0	0	0	0	0	0	0	0	0	0	0	0	0	0	0	0	0	0	0	0	0	0	0	0
b19591 CP002496 Pseudomonas aeruginose M18	0	0	0	0	0	0	0	0	0	0	0	0	0	0	0	0	0	0	0	0	0	0	0	0	0	0	0	0	0	0	0	0	0	0	0	0	0	0	0	0	0	0	0	0	0	0	0	0	0
b29351 NZ_MUIO01000020 Pseudomonas floridae GEV388	0	0	0	0	0	0	0	0	0	0	0	0	0	0	0	0	0	0	0	0	0	0	0	0	0	0	0	0	0	0	0	0	0	0	0	0	0	0	0	0	0	0	0	0	0	0	0	0	0
b31399 PISL01000002 Pseudomonas hunanensis P11	0	0	0	0	0	0	0	0	0	0	0	0	0	0	0	0	0	0	0	0	0	0	0	0	0	0	0	0	0	0	0	0	0	0	0	0	0	0	0	0	0	0	0	0	0	0	0	0	0
b32331 QASO01000085 Pseudomonas indoloxydans JCM 14246	0	0	0	0	0	0	0	0	0	0	0	0	0	0	0	0	0	0	0	0	0	0	0	0	0	0	0	0	0	0	0	0	0	0	0	0	0	0	0	0	0	0	0	0	0	0	0	0	0
b9553 NC_009439 Pseudomonas mendocina strain ymp	0	0	0	0	0	0	0	0	0	0	0	0	0	0	0	0	0	0	0	0	0	0	0	0	0	0	0	0	0	0	0	0	0	0	0	0	0	0	0	0	0	0	0	0	0	0	0	0	0
b12427 EU790575 Pseudomonas pictorum ATCC 23328	0	0	0	0	0	0	0	0	0	0	0	0	0	0	0	0	0	0	0	0	0	0	0	0	0	0	0	0	0	0	0	0	0	0	0	0	0	0	0	0	0	0	0	0	0	0	0	0	0
b31851 NZ_PKPC01000003 Ralstonia insidiosa WCHRI065162	0	0	0	0	0	0	0	0	0	0	0.0026476	0	0	0	0	0	0	0	0	0	0	0	0	0	0	0	0	0	0	0	0	0	0	0	0	0	0	0	0	0	0	0	0	0	0	0	0	0	0
b31456 CP011797 Reinekea forsetii Hel1_31_D35 DSM 29653	0	0	0	0	0	0	0	0	0	0	0	0	0	0	0	0	0	0	0	0	0	0	0	0	0	0	0	0	0	0	0	0.00248077	0	0	0	0	0	0	0	0	0	0	0	0	0	0	0	0	0
b31041 NWSS01000002 Rhizobium acidisoli FH23	0	0	0	0	0	0	0	0	0	0	0	0	0	0	0	0	0	0	0	0	0	0	0	0	0	0	0	0	0	0	0	0.00248077	0	0	0	0	0	0	0	0	0	0	0	0	0	0	0	0	0
b30819 OAOQ01000009 Rhodobacter ovatus JA234	0	0	0	0	0	0	0	0	0	0	0	0	0	0	0	0	0	0	0	0	0	0	0	0	0	0	0	0	0	0	0	0	0	0	0	0	0	0	0	0	0	0	0	0	0	0	0	0	0
b33319 UFQQ01000010 Rhodopseudomonas pentothenatexigens JA575	0	0	0	0	0	0	0	0	0	0	0	0	0	0	0	0	0	0	0	0	0	0	0	0	0	0	0	0	0	0	0	0	0	0	0	0	0	0	0	0	0	0	0	0	0	0	0	0	0
b32326 QAYC01000018 Rhodovulum kholense DSM 19783	0	0	0	0	0	0	0	0	0	0	0	0	0	0	0	0	0	0	0	0	0	0	0	0	0	0	0	0	0	0	0	0	0	0	0	0	0	0	0	0	0	0	0	0	0	0	0	0	0
b30381 NZ_FNFY01000011 Salinicoccus qingdaonensis CGMCC 1.8895	0	0	0	0	0	0	0	0	0	0	0.0026476	0	0	0	0	0	0	0	0	0	0	0	0	0	0	0	0	0	0	0	0	0	0	0	0	0	0	0	0	0	0	0	0	0	0	0	0	0	0
b30373 NZ_FOGV01000009 Salisediminibacterium haloalkalitolerans 10nlg	0	0	0	0	0	0	0	0	0	0	0	0	0	0	0	0	0.00382951	0	0	0	0	0	0	0	0	0	0	0	0	0	0	0	0	0	0	0	0	0	0	0	0	0	0	0	0	0	0	0	0
b29868 NEYQ01000023 Serratia nematodiphila ARLG-2977	0	0	0	0	0	0	0	0	0	0	0	0	0	0	0	0	0	0	0	0	0	0	0	0	0	0.00245321	0	0	0	0	0	0	0	0	0	0	0	0	0	0	0	0	0	0	0	0	0	0	0
b16626 GG753567 Serratia odorifera DSM 4582	0	0	0	0	0	0	0	0	0	0	0	0	0	0	0	0	0	0	0	0	0	0	0	0	0	0	0	0	0	0	0	0	0	0	0	0	0	0	0	0	0	0	0	0	0	0	0	0	0
b7586 NC_008700 Shewanella amazonensis SB2B	0	0	0	0	0	0	0	0	0	0	0	0	0	0	0	0	0	0	0	0	0	0	0	0	0	0	0	0	0	0	0	0.00248077	0	0	0	0	0	0	0	0	0	0	0	0	0	0	0	0	0
b15774 NZ_ACUX02000006 Slackia exigua ATCC 700122	0	0	0	0	0	0	0	0	0	0	0	0	0	0	0	0	0	0	0	0	0	0	0	0	0	0	0	0	0	0	0	0	0	0	0	0	0	0	0	0	0	0	0	0	0	0	0	0	0
b26508 XM_004601246 Sorex araneus GB8-d	0	0	0	0	0	0	0	0	0	0	0	0	0	0	0	0	0	0	0	0	0	0	0	0	0	0	0	0	0	0	0	0	0	0	0	0	0	0	0	0	0	0	0	0	0	0	0	0	0
b32775 NZ_PZZN01000002 Sphingomonas aerolata NW12	0	0	0	0	0	0	0	0	0	0	0	0	0	0	0	0	0	0	0	0	0	0	0	0	0	0	0	0	0	0	0	0	0	0	0	0	0	0	0	0	0	0	0	0	0	0	0	0	0
b31085 NZ_OCNH01000001 Spirosoma fluviale DSM 29961	0	0	0	0	0	0	0	0	0	0	0	0	0	0	0	0	0	0	0	0	0	0	0	0	0	0	0	0	0	0	0	0	0	0	0	0	0	0	0	0	0	0	0	0	0	0	0	0	0
b30336 NZ_FNAM01000033 Sporomusa acidovorans Mol	0	0	0	0	0	0	0	0	0	0	0	0	0	0	0	0	0	0	0	0	0	0	0	0	0	0	0	0	0	0	0	0	0	0	0	0	0	0	0	0	0	0	0	0	0	0	0	0	0
b10197 EF173658 Staphylococcus epidermidis ATCC 14990	0	0	0	0	0	0	0	0	0	0	0	0	0	0	0	0	0	0	0	0	0	0	0	0	0	0	0	0	0	0	0	0	0	0	0	0	0	0	0	0	0	0	0	0	0	0	0	0	0
b13426 EU888130 Staphylococcus pettenkoferi CCM 7495	0	0	0	0	0	0	0	0	0	0	0	0	0	0	0	0	0	0	0	0	0	0	0	0	0	0	0	0	0	0	0	0	0	0	0	0	0	0	0	0	0	0	0	0	0	0	0	0	0
b16934 NC_014217 Starkeya novella DSM 506	0	0	0	0	0	0	0	0	0	0	0	0	0	0	0	0	0	0	0	0	0	0	0	0	0	0	0	0	0	0	0	0	0	0	0	0	0	0	0	0	0	0	0	0	0	0	0	0	0
b31746 NZ_PKQP01000003 Stenotrophomonas bentonitica VV6	0	0	0	0	0	0	0	0	0	0	0	0	0	0	0	0	0	0	0	0	0	0	0	0	0	0	0	0	0	0	0	0	0	0	0	0	0	0	0	0	0	0	0	0	0	0	0	0	0
b32456 NZ_PZOY01000001 Stenotrophomonas panacihumi GSS15	0	0	0	0	0	0	0	0	0	0	0	0	0	0	0	0	0	0	0	0	0	0	0	0	0	0	0	0	0	0	0	0	0	0	0	0	0	0	0	0	0	0	0	0	0	0	0	0	0
b7991 DQ302726 Streptococcus lutetiensis ATCC BAA-103	0	0	0	0	0	0	0	0	0	0	0	0	0	0	0	0	0	0	0	0	0	0	0	0	0	0	0	0	0	0	0	0	0	0	0	0	0	0	0	0	0	0	0	0	0	0	0	0	0
b28181 AICS01000072 Streptococcus pseudopneumoniae ATCC BAA-960	0	0	0	0	0	0	0	0.00286213	0	0	0	0	0	0	0	0	0	0	0	0	0	0	0	0	0	0	0	0	0	0	0	0	0	0	0	0	0	0	0	0	0	0	0	0	0	0	0	0	0
b1126 AF352806 Streptococcus pyogenes ATCC 12344	0	0	0	0	0	0	0	0	0	0	0	0	0	0	0	0	0	0	0	0	0	0	0	0	0	0	0	0	0	0	0	0.00248077	0	0	0	0	0	0	0	0	0	0	0	0	0	0	0	0	0
b317 AF237424 Streptococcus suis sero2 735	0	0	0	0	0	0	0	0	0	0	0	0	0	0	0	0	0	0	0	0	0	0	0	0	0	0	0	0	0	0	0	0	0	0	0	0	0	0	0	0	0	0	0	0	0	0	0	0	0
b1129 AF352803 Streptococcus vestibularis ATCC 49124	0	0	0	0	0	0	0	0	0	0	0	0	0	0.00263463	0	0	0	0	0	0	0	0	0	0	0	0	0	0	0	0	0	0	0	0	0	0	0	0	0	0	0	0	0	0	0	0	0	0	0
b12562 NW_002063053 Streptomyces clavuligerus ATCC 27064	0	0	0	0	0	0	0	0	0	0	0	0	0	0	0	0	0	0	0	0	0	0	0	0	0	0	0	0	0	0	0	0	0	0	0	0	0	0	0	0	0	0	0	0	0	0	0	0	0
b32309 CP026304 Streptomyces lunaelactis MM109 DSM 42149	0	0	0	0	0	0	0	0	0	0	0	0	0	0	0	0	0	0	0	0	0	0	0	0	0	0	0	0	0	0	0	0	0	0	0	0	0	0	0	0	0	0	0	0	0	0	0	0	0
b32724 NZ_LIQY01000194 Streptomyces pathocidini NRRL B-24287	0	0	0	0	0	0	0	0	0	0	0	0	0	0	0	0	0	0	0	0	0	0	0	0	0	0	0	0	0	0	0	0	0	0	0	0	0	0	0	0	0	0	0	0	0	0	0	0	0
b30341 NZ_FNPU01000002 Tessaracoccus flavus RP1	0	0	0	0	0	0	0	0	0	0	0	0	0	0	0	0	0	0	0	0	0	0	0	0	0	0	0	0	0	0	0	0	0	0	0	0	0	0	0	0	0	0	0	0	0	0	0	0	0
b17720 NC_014377 Thermosediminibacter oceani DSM 16646	0	0	0	0	0	0	0	0	0	0	0	0	0	0	0	0	0	0	0	0	0	0	0	0	0	0	0	0	0	0	0	0	0	0	0	0	0	0	0	0	0	0	0	0	0	0	0	0	0
b29695 MSLT01000006 Thioflexothrix psekupsii D3	0	0	0	0	0	0	0	0	0	0	0	0	0	0	0	0	0	0	0	0	0	0	0	0	0	0	0	0	0	0	0	0	0	0	0	0	0	0	0	0	0	0	0	0	0	0	0	0	0
b29308 NZ_JSZE01000057 Xanthomonas cannabis pv. cannabis NCPPB 2877	0	0	0	0	0	0	0	0	0	0	0	0	0	0	0	0	0	0	0	0	0	0	0	0	0	0	0	0	0	0	0	0	0	0	0	0	0	0	0	0	0	0	0	0	0	0	0	0	0
b31882 NZ_MDEC01000034 Xanthomonas codiaei CFBP 4690	0	0	0	0	0	0	0	0	0	0	0	0	0	0	0	0	0	0	0	0	0	0	0	0	0	0	0	0	0	0	0	0	0	0	0	0	0	0	0	0	0	0	0	0	0	0	0	0	0
b31858 NZ_MDED01000024 Xanthomonas cucurbitae CFBP 2542	0	0	0	0	0	0	0	0	0	0	0	0	0	0	0	0	0	0	0	0	0	0	0	0	0	0	0	0	0	0	0	0	0	0	0	0	0	0	0	0	0	0	0	0	0	0	0	0	0
b16476 FN667741 Xenorhabdus bovienii SS-2004	0	0	0	0	0	0	0	0	0	0	0	0	0	0	0	0	0.00382951	0	0	0	0	0	0	0	0	0	0	0	0	0	0	0	0	0	0	0	0	0	0	0	0	0	0	0	0	0	0	0	0
b31581 PJZI01000007 Yersiniaceae bacterium 2016Iso1	0	0	0	0	0	0	0	0	0	0	0	0	0	0	0	0	0	0	0	0	0	0	0	0	0	0	0	0	0	0	0	0	0	0	0	0	0	0.00206398	0	0	0	0	0	0	0	0	0	0	0
b31729 NZ_POWF01000002 Hanstruepera neustonica JCM19743	0	0	0	0	0	0	0	0	0	0	0	0	0	0	0	0	0	0	0	0	0	0	0	0	0	0	0	0	0	0.0183505	0	0	0	0	0	0	0	0	0	0	0	0	0	0	0	0	0	0	0
b9314 CP000431 Rhodococcus sp. RA1	0	0	0	0	0	0.00437082	0	0	0.0229509	0	0	0	0	0	0.00527496	0	0	0	0	0	0.00893635	0	0	0	0	0	0	0	0	0.0754409	0	0	0.227941	0	0	0	0	0	0.0309176	0	0	0	0	0	0	0	0	0	0
b30828 OCMV01000002 Ruminiclostridium thermocellum LQRI	0	0	0	0	0	0	0	0	0	0	0	0	0	0	0	0	0	0	0	0	0	0	0	0	0	0	0	0	0	0	0	0	0	0	0	0	0	0	0	0	0	0	0	0	0	0	0	0	0
b29403 NZ_LT635480 Levyella sp. Marseille-P3170	0	0	0	0	0	0	0	0	0	0	0	0	0	0	0	0	0	0	0	0	0	0	0	0	0	0	0	0	0	0	0	0	0	0	0	0	0	0	0	0	0	0	0	0	0	0	0	0	0.779102
b32536 QEKW01000002 Actinomycetospora cinnamomea DSM 45771	0	0	0	0	0	0	0	0	0	0	0	0	0	0	0	0	0	0	0	0	0	0	0	0	0	0	0.0147496	0	0	0	0	0	0.0220588	0	0	0	0	0	0	0	0	0	0	0	0	0	0	0	0
b30451 NZ_FOCW01000001 Brachymonas denitrificans DSM 15123	0	0	0	0.00215341	0	0	0	0	0	0.00264697	0	0	0	0	0	0	0	0	0	0	0	0	0	0	0	0	0	0	0	0	0	0	0	0	0	0	0	0	0	0	0	0	0	0	0	0	0	0	0
b29528 NZ_MTCO01000022 Brevirhabdus pacifica 22DY15	0	0	0	0	0	0	0	0	0	0	0	0	0	0	0	0	0	0	0	0	0	0	0	0	0	0	0.0122914	0	0	0	0	0	0.00980392	0	0	0.00705156	0	0	0	0	0	0	0	0	0	0	0	0.010328	0
b31327 NZ_OCTQ01000001 Miniphocibacter massiliensis Marseille-P4678	0	0	0	0	0	0	0	0	0	0	0	0	0	0	0	0	0	0	0	0	0	0	0	0	0	0	0	0	0	0	0	0	0	0	0	0	0	0	0	0	0	0	0	0	0	0	0	0	0
b31996 PYGD01000003 Taibaiella chishuiensis CGMCC 1.12700	0	0	0	0	0	0	0	0	0	0	0	0	0	0	0	0	0	0	0	0	0	0	0	0	0	0	0	0	0	0	0	0	0	0	0	0	0	0	0	0	0	0	0	0	0	0	0	0	0
b30182 NZ_FNID01000014 Acetanaerobacterium elongatum CGMCC 1.5012	0	0	0	0	0	0	0	0	0	0	0	0	0	0	0	0	0	0	0	0	0	0	0	0	0	0	0	0	0	0	0	0	0	0	0	0	0	0	0	0	0	0	0	0	0	0	0	0	0
b31374 NZ_NIJL01000006 Shewanella upenei 20-23R	0	0	0	0	0	0	0	0	0	0	0	0	0	0	0	0	0	0	0	0	0	0	0	0	0	0	0	0	0	0	0	0	0	0	0	0	0	0	0	0	0	0	0	0	0	0	0	0	0
b29429 NZ_KV793355 Trueperella sp. HMSC08H06	0	0	0	0	0	0	0	0	0	0	0	0	0	0	0	0	0	0	0	0	0	0	0	0	0	0	0	0	0	0	0	0	0	0	0	0	0	0	0	0	0	0	0	0	0	0	0	0	0
b29843 NZ_NASO01000009 Gilliamella sp. A-TSA1	0	0	0	0	0	0	0	0	0	0	0	0	0	0	0	0	0	0	0	0	0	0	0	0	0	0	0	0	0	0	0	0	0	0	0	0.0511238	0	0	0	0	0	0	0	0	0	0	0	0	0
b3444 AY123728 Streptococcus pluranimalium ATCC 700864	0	0	0	0	0	0	0	0	0	0	0	0	0	0	0	0	0	0	0	0	0	0	0	0	0	0	0	0	0	0	0	0	0	0	0	0	0	0	0	0	0	0	0	0	0	0	0	0	0
b29156 NZ_JRWG01000012 Vitellibacter aquimaris D-24	0	0	0	0	0	0	0	0	0	0	0	0	0	0	0	0	0	0	0	0	0	0	0	0	0	0	0	0	0	0	0	0	0	0	0	0	0	0	0	0	0	0	0	0	0	0	0	0	0
b21746 AB576487 Bacteroides faecichinchillae JCM 17102	0	0	0	0	0	0	0	0	0	0	0	0	0	0	0	0	0	0	0	0	0	0	0	0	0	0	0.00491654	0	0	0	0	0	0	0	0	0	0	0	0	0	0	0	0	0	0	0	0	0	0
b32248 AP018040 Petrimonas sp. IBARAKI	0	0	0	0	0	0	0	0	0	0	0	0	0	0	0	0	0	0	0	0	0	0	0	0	0	0	0	0	0	0	0	0	0	0	0	0.0193918	0	0	0	0	0	0	0	0	0	0	0	0	0
b33044 NZ_KB907978 Yoonia vestfoldensis DSM 16212	0	0	0.0520098	0	0	0	0	0	0	0	0	0	0	0	0	0	0	0	0	0	0	0	0	0	0	0	0	0	0	0	0	0	0	0	0	0	0	0	0	0	0	0	0	0	0	0	0	0	0
b14108 NZ_ACIL02000003 Catonella morbi ATCC 51271	0	0	0	0	0	0	0	0	0	0	0	0	0	0	0	0	0	0	0	0	0	0	0	0	0	0	0	0	0	0	0	0	0	0	0	0	0	0	0	0	0	0	0	0	0	0	0	0	0
b810 AB039274 Propionibacterium granulosum	0	0	0	0	0	0	0	0	0	0	0	0	0	0	0	0	0	0	0.0043735	0	0.0111704	0	0	0	0	0	0	0	0	0	0	0	0	0	0	0	0	0	0	0	0	0	0	0	0	0	0	0	0
b1442 AF441379 Bacillus coagulans CECT12	0	0	0	0	0	0	0	0	0	0	0	0	0	0	0	0	0	0	0	0	0	0	0	0	0	0	0	0	0	0	0	0	0	0	0	0	0	0	0	0	0	0	0	0	0	0	0	0	0
b13679 ACNN01000005 Porphyromonas endodontalis ATCC 35406	0	0	0	0	0	0	0	0	0	0	0	0	0	0	0	0	0	0	0	0	0	0	0	0	0	0	0	0.0102003	0	0.0101947	0	0	0	0	0	0	0	0	0	0	0	0	0	0	0	0	0	0	0
b12466 XM_001928609 Sus scrofa	0	0	0	0	0	0	0	0	0	0	0	0	0	0	0	0	0	0	0	0	0	0	0	0	0	0	0.0196662	0	0	0	0	0	0	0	0	0	0	0	0	0	0	0	0	0	0	0	0	0	0
b10642 ABEE02000017 Parvimonas micra ATCC 33270	0	0	0	0	0	0	0	0	0	0	0	0	0	0	0	0	0	0	0	0	0	0	0	0	0	0	0	0	0	0	0	0	0	0	0	0	0	0	0	0	0	0	0	0	0	0	0	0	0
b28650 NZ_FTOF01000005 Corynebacterium appendicis DSM 44531	0	0	0	0	0	0	0	0	0	0	0	0	0	0	0	0	0	0	0	0	0	0	0	0	0	0	0	0	0	0	0	0	0	0	0	0	0	0	0	0	0	0	0	0	0	0	0	0	0
b29766 NZ_FUIC01000054 Gulosibacter sp. 10	0	0	0	0	0	0	0	0	0	0	0	0	0	0	0	0	0	0	0	0	0	0	0	0	0	0	0	0	0	0	0	0	0	0	0	0	0	0	0	0	0	0	0	0	0	0	0	0	0
b32987 NC_037998 Guinardia striata chloroplast	0	0	0	0	0	0	0	0	0	0	0	0	0	0	0	0	0	0	0	0	0	0	0	0	0	0	0	0	0	0	0	0	0	0	0	0	0	0	0	0	0	0	0	0	0	0	0	0	0
b29704 LYUT01000014 Enterobacter kobei ECC3047	0	0	0	0	0	0	0	0	0	0	0	0	0	0	0	0	0	0	0	0	0	0	0	0	0	0	0	0	0	0	0	0	0	0	0	0	0	0	0	0	0	0	0	0	0	0	0	0	0
b19382 FR775907 Lactobacillus kitasatonis CIP 108218	0	0	0	0	0	0.0196687	0	0	0	0	0	0	0	0	0	0	0	0	0	0	0	0	0	0	0	0	0	0	0	0	0	0	0	0	0	0	0	0	0	0	0	0	0	0	0	0	0	0	0
b30707 NZ_CP019688 Corynebacterium glaucum DSM 30827	0	0	0	0	0	0	0	0	0	0	0	0	0	0	0	0	0	0	0	0	0	0	0	0	0	0	0	0	0	0	0	0	0	0	0	0	0	0	0	0	0	0	0	0	0	0	0	0	0
b9549 CP000961 Shewanella woodyi ATCC 51908	0	0	0	0	0	0	0	0	0	0	0	0	0	0	0	0	0	0	0	0	0	0	0	0	0	0	0	0	0	0	0	0	0	0	0	0	0	0	0	0	0	0	0	0	0	0	0	0	0
b18687 AEWJ01000023 Novosphingobium nitrogenifigens DSM 19370	0	0	0	0	0	0	0	0	0	0	0	0	0	0	0	0	0	0	0	0	0	0	0	0	0	0	0	0	0	0	0	0	0	0	0	0	0	0	0	0	0	0	0	0	0	0	0	0	0
b31579 NZ_PKFT01000003 Lelliottia sp. F153	0	0	0	0	0	0	0	0	0	0	0	0	0	0	0	0	0	0	0	0	0	0	0	0	0	0	0	0	0	0	0	0	0	0	0	0	0	0	0	0	0	0.0118173	0	0	0	0	0	0	0
b33253 QPJT01000040 Anaerobacterium chartisolvens DSM 27016	0	0	0	0	0	0	0	0	0	0	0	0	0.0105177	0	0.0105499	0	0	0	0	0	0	0	0	0	0	0	0	0	0	0	0	0	0	0	0	0	0	0	0	0	0	0	0	0	0	0	0	0	0
b7634 NC_008346 Syntrophomonas wolfei subsp. wolfei strain Goettingen DSM 2245B	0	0	0	0	0	0	0	0	0	0	0	0	0	0	0	0	0	0	0	0	0	0	0	0	0	0	0	0	0	0	0	0	0	0	0	0	0	0	0	0	0	0	0	0	0	0	0	0	0.0091659
b19135 NZ_AFII01000001 Parvimonas sp. oral taxon 110 str. F0139	0	0	0	0	0	0	0	0	0	0	0	0	0	0	0	0	0	0	0	0	0	0	0	0	0	0	0	0	0	0	0	0	0	0	0	0	0	0	0	0	0	0	0	0	0	0	0	0	0
b12560 NW_002063285 Streptomyces sviceus ATCC 29083	0	0	0	0	0	0	0	0	0	0	0	0	0	0	0	0	0	0	0	0	0	0	0	0	0	0	0	0	0	0	0	0	0	0	0	0	0	0	0	0	0	0	0	0	0	0	0	0	0
b29325 NZ_AFUN01000038 Propionibacterium namnetense SK182B-JCVI	0	0	0	0	0	0	0	0	0	0	0	0	0	0	0	0	0	0	0	0	0	0	0	0	0	0	0	0	0	0	0	0	0	0	0	0	0	0	0	0	0	0	0	0	0	0	0	0	0
b31964 NZ_FNVA01000004 Bryocella elongata DSM 22489	0	0	0	0	0	0	0	0	0	0	0	0	0	0	0	0	0	0	0	0	0	0	0	0	0	0	0	0	0	0	0	0	0	0	0	0	0	0	0	0	0	0	0	0	0	0	0	0	0
b29314 NZ_CAJD01000023 Brevibacterium ravenspurgense 5401308 CCUG 53855	0	0	0	0	0	0	0	0	0	0	0	0	0	0	0	0	0	0	0	0	0	0	0	0	0	0	0	0	0	0	0	0	0	0	0	0	0	0	0	0	0	0	0	0	0	0	0	0	0
b32897 NKTX01000001 Komagataeibacter oboediens LMG 18849	0	0	0	0	0	0	0	0	0	0	0	0	0	0	0	0	0	0	0	0	0	0	0	0	0	0	0	0	0	0	0	0	0	0	0	0	0	0	0	0	0	0	0	0	0	0	0	0	0
b32722 NZ_LIPO01000038 Streptomyces almquistii NRRL B-1685	0	0	0	0	0	0	0	0	0	0	0	0	0	0	0	0	0	0	0	0	0	0	0	0	0	0	0	0	0	0	0	0	0	0	0	0	0	0	0	0	0	0	0	0	0	0	0	0	0
b7261 CAAJ01003652 Plasmodium chabaudi	0	0	0	0	0	0	0	0	0	0	0	0	0	0	0	0	0	0	0	0	0	0	0	0	0	0	0	0	0	0	0	0	0	0	0	0	0	0	0	0	0	0	0	0	0	0	0	0	0
b30972 NZ_CP023778 Nocardia terpenica NC_YFY_NT001	0	0	0	0	0	0	0	0	0	0	0	0	0	0	0	0	0	0	0	0	0	0	0	0	0	0	0	0	0	0	0	0	0	0	0	0	0	0	0	0	0	0	0	0	0	0	0	0	0
b32075 PVTY01000002 Nesterenkonia sandarakina CG 35	0	0	0	0	0	0	0	0	0	0	0	0	0	0	0	0	0	0	0	0	0	0	0	0	0	0	0	0	0	0.00611683	0	0	0	0	0	0	0	0	0	0	0	0	0	0	0	0	0	0	0
b29368 NZ_LXWF01000040 Rothia nasimurium PT-32	0	0	0	0	0	0	0	0	0	0	0	0.00534874	0	0	0	0	0	0	0	0	0	0	0	0	0	0	0	0	0	0	0	0	0	0	0	0	0	0	0	0	0	0	0	0	0	0	0	0	0
b30554 NZ_NMVM01000006 Propionibacteriaceae bacterium NML 090529	0	0	0	0	0	0	0	0	0	0	0	0	0	0	0	0	0	0	0	0	0	0	0	0	0	0	0	0	0	0	0	0	0	0	0	0	0	0	0	0	0	0	0	0	0	0	0	0	0
b27738 ATHO01000063 Sphingobium quisquiliarum P25	0	0	0	0	0	0	0	0	0	0	0	0	0	0	0	0	0	0	0	0	0	0	0	0	0	0	0	0	0	0	0	0	0.00490196	0	0	0	0	0	0	0	0	0	0	0	0	0	0	0	0
b29736 NZ_NFHE01000009 Pseudoflavonifractor sp. An85	0	0	0	0	0	0	0	0	0	0	0	0	0	0	0	0	0	0.00704995	0	0	0	0	0	0	0	0	0	0	0	0	0	0	0	0	0	0	0	0	0	0	0	0	0	0	0	0	0	0	0
b17591 AB547632 Prevotella stercorea JCM 13469	0	0	0	0	0	0	0	0	0	0	0	0	0	0	0	0	0	0	0	0	0	0	0	0	0	0	0	0	0	0	0	0	0	0	0	0	0	0	0	0	0	0	0	0	0	0	0	0	0.231439
b29327 NZ_JH668203 Cellvibrio sp. BR	0	0	0	0	0	0	0	0	0	0	0	0	0	0	0	0	0	0	0	0	0	0	0	0	0	0	0	0	0	0	0.144124	0	0	0	0	0	0	0	0	0	0	0	0	0	0	0	0	0	0
b31368 PJEP01000022 Citrobacter portucalensis MBTC-1222	0	0	0	0	0	0	0	0	0	0.00264697	0	0	0	0	0	0	0	0	0	0	0	0.00576413	0	0	0.00245296	0	0	0	0	0	0.00244278	0	0	0.00176255	0	0	0	0	0	0	0	0	0.00245375	0	0	0.00619899	0	0	0
b32526 PUED01000081 Muribaculaceae bacterium DSM 100749	0	0	0	0	0	0	0	0	0	0	0	0	0	0	0	0	0	0	0	0	0	0	0	0	0	0	0	0	0	0	0	0	0	0	0	0	0	0	0	0	0	0	0	0	0	0	0	0	0
b19620 CP003059 Taylorella asinigenitalis MCE3	0	0	0	0	0	0	0	0	0	0	0	0	0	0	0	0	0	0	0	0	0	0	0	0	0	0	0	0	0	0	0	0	0	0.0511139	0	0	0	0	0	0	0	0	0	0	0	0	0	0	0
b7499 XM_617299 Bos taurus Hereford (L1 Dominette 01449)	0	0	0	0	0	0	0	0	0	0	0	0	0	0	0	0	0	0	0	0	0	0	0	0	0	0	0	0	0	0	0	0	0	0.019388	0	0	0	0	0	0	0	0	0	0	0	0	0	0	0
b32446 NZ_PYWB01000001 Devosia submarina JCM 18935	0	0	0	0	0	0	0	0	0	0	0	0	0	0	0	0	0	0	0	0	0	0	0	0	0	0	0	0	0	0	0.0293133	0	0	0	0	0	0	0	0	0	0	0	0	0	0	0	0	0	0
b29245 NZ_MZGW01000003 Clostridium thermoalcaliphilum DSM 7309	0	0	0	0	0	0	0	0	0	0	0	0	0	0	0	0	0	0	0	0	0	0	0	0	0	0	0	0	0	0	0	0	0	0	0	0	0	0	0	0	0	0	0	0	0	0	0	0	0
b31620 PKHN01000001 Corynebacterium riegelii UMB0243	0	0	0	0	0	0	0	0	0	0	0	0	0	0	0	0	0	0	0	0	0	0	0	0	0	0	0	0	0	0	0	0	0	0	0	0	0	0	0	0	0	0	0	0	0	0	0	0	0
b29404 NZ_FQLU01000002 Massiliomicrobiota timonensis SN16	0	0	0	0	0	0	0	0	0	0	0	0	0	0	0	0	0	0	0	0	0	0	0	0	0	0	0	0	0	0	0	0	0	0	0	0	0	0	0	0	0	0	0	0	0	0	0	0	0
b32875 QJTI01000001 Rhodopseudomonas faecalis JCM 11668	0	0	0	0	0	0	0	0	0	0	0	0	0	0	0	0	0	0	0	0	0	0	0	0	0	0	0	0	0	0	0	0	0	0	0	0	0	0	0	0	0	0	0	0	0	0	0	0	0
b29217 NZ_FUXD01000070 Megasphaera cerevisiae DSM 20462	0.00495675	0	0	0	0	0	0	0	0	0	0	0	0	0	0	0	0	0	0	0	0	0	0	0	0	0	0	0	0	0	0	0	0	0	0	0	0.00618812	0	0	0	0	0	0	0	0	0	0	0	0
b31904 NZ_PTJC01000006 Lewinella xylanilytica DSM 29526	0	0	0	0	0	0	0	0	0	0	0	0	0	0	0	0	0	0	0	0	0	0	0	0	0	0	0	0.00408013	0	0	0	0	0	0	0	0	0	0	0	0	0	0	0	0	0	0	0	0	0
b19130 NZ_AFIL01000066 Propionibacterium sp. 434-HC2	0	0	0	0	0	0	0	0	0	0	0	0	0	0	0	0	0	0	0.00218675	0	0	0	0	0	0	0	0	0	0	0	0	0	0	0	0	0	0	0	0	0	0	0	0	0	0	0	0	0	0.00229148
b29731 NZ_NFLF01000012 Lachnoclostridium sp. An138	0	0	0	0	0	0	0	0	0	0	0	0	0	0	0	0	0	0	0	0	0	0	0	0	0	0	0	0	0	0	0	0	0	0	0	0	0	0	0	0	0	0	0	0	0	0	0	0	0
b6812 AY691251 Eubacterium eligens ATCC 27750	0	0	0	0	0	0	0	0	0	0.00264697	0	0	0	0	0	0	0	0	0	0	0	0	0	0	0	0	0	0	0	0	0	0	0	0	0	0	0	0	0	0	0	0	0	0	0	0	0	0	0
b29629 FWFG01000068 Brachybacterium nesterenkovii CIP104813	0	0	0	0	0	0	0	0	0	0	0	0	0	0	0	0	0	0	0	0	0	0	0	0	0	0	0	0	0	0	0	0	0	0	0	0	0	0	0	0	0	0	0	0	0	0	0	0	0.00458295
[truncated: 86 more columns]
